# Supplementary material for: BET-Independent Murine Leukemia Virus Integration Is Retargeted In Vivo and Selects Distinct Genomic Elements for Lymphomagenesis
Source: Microbiol Spectr. 2022 Jul 19;10(4):e01478-22. doi: 10.1128/spectrum.01478-22 (PMC9431007; doi:10.1128/spectrum.01478-22)
Supplement: Supplementary file 4 — Supplemental material. Download spectrum.01478-22-s0004.xlsx, XLSX file, 0.2 MB [file spectrum.01478-22-s0004.xlsx]

## Sheet: Raw data WT MLV
Number	Chromosome	Start	End	width	strand	estAbund	readCounts	Sample	Gene	Description
325	chr5	108161803	108161803	1	+	44	4034	DH1	-
223	chr17	29632145	29632145	1	+	43	289	DH1	Pim1	Proviral integration site 1
344	chr6	29248025	29248025	1	+	4	4	DH1	-
87	chr12	86887414	86887414	1	+	3	3	DH1	-
324	chr5	108154896	108154896	1	+	3	3	DH1	Gfi1	Growth factor independent 1
171	chr15	61815576	61815576	1	-	2	108	DH1	-
172	chr15	61815577	61815577	1	-	2	108	DH1	-
249	chr19	47770285	47770285	1	+	2	18	DH1	-
257	chr19	53894201	53894201	1	-	2	274	DH1	Rbm20	RNA binding motif protein 20
258	chr19	53894202	53894202	1	-	2	274	DH1	Rbm20	RNA binding motif protein 20
346	chr6	38850596	38850596	1	+	2	520	DH1	Tbxas1	thromboxane A synthase
1	chr1	130512195	130512195	1	+	1	2	DH1
2	chr1	137030185	137030185	1	+	1	2	DH1
3	chr1	163005451	163005451	1	+	1	4	DH1
4	chr1	180991100	180991100	1	+	1	1	DH1
5	chr1	193149520	193149520	1	+	1	1	DH1
6	chr1	35927846	35927846	1	+	1	365	DH1
7	chr1	36331249	36331249	1	+	1	9	DH1
8	chr1	37057215	37057215	1	+	1	1	DH1
9	chr1	58852867	58852867	1	+	1	93	DH1
10	chr1	88406863	88406863	1	+	1	49	DH1
11	chr1	140041309	140041309	1	-	1	1	DH1
12	chr1	152713135	152713135	1	-	1	2	DH1
13	chr1	154870921	154870921	1	-	1	182	DH1
14	chr1	159373429	159373429	1	-	1	25	DH1
15	chr1	180376652	180376652	1	-	1	3	DH1
16	chr1	35958547	35958547	1	-	1	1	DH1
17	chr1	36186283	36186283	1	-	1	2	DH1
18	chr1	36186283	36186283	1	-	1	33	DH1
19	chr1	59554629	59554629	1	-	1	11	DH1
20	chr1	59844593	59844593	1	-	1	41	DH1
21	chr1	64664136	64664136	1	-	1	4	DH1
22	chr1	88353631	88353631	1	-	1	8	DH1
23	chr1	91354494	91354494	1	-	1	158	DH1
24	chr10	114820844	114820844	1	+	1	1	DH1
25	chr10	116542346	116542346	1	+	1	2	DH1
26	chr10	127079920	127079920	1	+	1	1	DH1
27	chr10	20938333	20938333	1	+	1	1	DH1
28	chr10	23727351	23727351	1	+	1	15	DH1
29	chr10	33847239	33847239	1	+	1	2	DH1
30	chr10	53155224	53155224	1	+	1	2	DH1
31	chr10	58722244	58722244	1	+	1	92	DH1
32	chr10	60611027	60611027	1	+	1	331	DH1
33	chr10	61791139	61791139	1	+	1	98	DH1
34	chr10	75910509	75910509	1	+	1	32	DH1
35	chr10	76369680	76369680	1	+	1	3	DH1
36	chr10	79899039	79899039	1	+	1	23	DH1
37	chr10	121410599	121410599	1	-	1	94	DH1
38	chr10	127936598	127936598	1	-	1	7	DH1
39	chr10	128405427	128405427	1	-	1	1	DH1
40	chr10	19310043	19310043	1	-	1	1	DH1
41	chr10	20784235	20784235	1	-	1	1	DH1
42	chr10	42220816	42220816	1	-	1	52	DH1
43	chr10	59813559	59813559	1	-	1	184	DH1
44	chr10	66757674	66757674	1	-	1	1	DH1
45	chr10	79017135	79017135	1	-	1	77	DH1
46	chr10	80041097	80041097	1	-	1	3	DH1
47	chr10	80060381	80060381	1	-	1	37	DH1
48	chr10	80086312	80086312	1	-	1	276	DH1
49	chr10	80987362	80987362	1	-	1	8	DH1
50	chr10	81036796	81036796	1	-	1	1	DH1
51	chr10	83405407	83405407	1	-	1	15	DH1
52	chr10	88884827	88884827	1	-	1	1	DH1
53	chr11	100792836	100792836	1	+	1	4	DH1
54	chr11	103126348	103126348	1	+	1	23	DH1
55	chr11	105897878	105897878	1	+	1	490	DH1
56	chr11	106992300	106992300	1	+	1	1	DH1
57	chr11	22740288	22740288	1	+	1	3	DH1
58	chr11	4874277	4874277	1	+	1	2	DH1
59	chr11	48901163	48901163	1	+	1	1	DH1
60	chr11	49464669	49464669	1	+	1	144	DH1
61	chr11	62390128	62390128	1	+	1	43	DH1
62	chr11	69412441	69412441	1	+	1	1	DH1
63	chr11	77797299	77797299	1	+	1	2	DH1
64	chr11	77933743	77933743	1	+	1	37	DH1
65	chr11	82688730	82688730	1	+	1	13	DH1
66	chr11	94874585	94874585	1	+	1	1	DH1
67	chr11	95582552	95582552	1	+	1	2	DH1
68	chr11	100679302	100679302	1	-	1	2	DH1
69	chr11	117192935	117192935	1	-	1	2	DH1
70	chr11	3191785	3191785	1	-	1	4	DH1
71	chr11	32432625	32432625	1	-	1	1	DH1
72	chr11	57439764	57439764	1	-	1	9	DH1
73	chr11	62633681	62633681	1	-	1	9	DH1
74	chr11	69420303	69420303	1	-	1	157	DH1
75	chr11	79947320	79947320	1	-	1	1	DH1
76	chr11	80579810	80579810	1	-	1	547	DH1
77	chr11	86923452	86923452	1	-	1	4	DH1
78	chr11	88233962	88233962	1	-	1	3	DH1
79	chr11	93856169	93856169	1	-	1	39	DH1
80	chr11	97887595	97887595	1	-	1	5	DH1
81	chr12	26153701	26153701	1	+	1	3	DH1
82	chr12	3324374	3324374	1	+	1	1	DH1
83	chr12	37186068	37186068	1	+	1	1	DH1
84	chr12	52951517	52951517	1	+	1	20	DH1
85	chr12	68963206	68963206	1	+	1	2	DH1
86	chr12	84860822	84860822	1	+	1	3	DH1
88	chr12	88208326	88208326	1	+	1	3	DH1
89	chr12	106235646	106235646	1	-	1	73	DH1
90	chr12	110002721	110002721	1	-	1	1	DH1
91	chr12	111937418	111937418	1	-	1	5	DH1
92	chr12	114270211	114270211	1	-	1	1	DH1
93	chr12	29283264	29283264	1	-	1	35	DH1
94	chr12	52988906	52988906	1	-	1	1	DH1
95	chr12	70394351	70394351	1	-	1	74	DH1
96	chr12	81214935	81214935	1	-	1	1	DH1
97	chr12	82299693	82299693	1	-	1	22	DH1
98	chr13	23623802	23623802	1	+	1	12	DH1
99	chr13	24692285	24692285	1	+	1	2	DH1
100	chr13	38050493	38050493	1	+	1	4	DH1
101	chr13	56716204	56716204	1	+	1	60	DH1
102	chr13	62725331	62725331	1	+	1	3	DH1
103	chr13	19282055	19282055	1	-	1	5	DH1
104	chr14	104106448	104106448	1	+	1	3	DH1
105	chr14	56158872	56158872	1	+	1	1	DH1
106	chr14	56223553	56223553	1	+	1	4	DH1
107	chr14	65721558	65721558	1	+	1	2	DH1
108	chr14	26336683	26336683	1	-	1	24	DH1
109	chr14	31455584	31455584	1	-	1	89	DH1
110	chr14	41778049	41778049	1	-	1	2	DH1
111	chr14	52503941	52503941	1	-	1	1	DH1
112	chr14	56639452	56639452	1	-	1	40	DH1
113	chr14	73542337	73542337	1	-	1	34	DH1
114	chr14	75719720	75719720	1	-	1	2	DH1
115	chr15	12298393	12298393	1	+	1	18	DH1
116	chr15	6540524	6540524	1	+	1	1	DH1
117	chr15	80542642	80542642	1	+	1	29	DH1
118	chr15	93750870	93750870	1	+	1	1	DH1
119	chr15	96472172	96472172	1	+	1	2	DH1
120	chr15	96559294	96559294	1	+	1	1	DH1
121	chr15	97552728	97552728	1	+	1	1	DH1
122	chr15	97580726	97580726	1	+	1	27	DH1
123	chr15	97674078	97674078	1	+	1	1	DH1
124	chr15	102155642	102155642	1	-	1	231	DH1
125	chr15	25868905	25868905	1	-	1	11	DH1
126	chr15	36483201	36483201	1	-	1	6	DH1
127	chr15	42296204	42296204	1	-	1	2	DH1
128	chr15	55112214	55112214	1	-	1	4	DH1
129	chr15	61815577	61815577	1	-	1	1	DH1
130	chr15	61815577	61815577	1	-	1	1	DH1
131	chr15	61815577	61815577	1	-	1	3	DH1
132	chr15	61815577	61815577	1	-	1	2	DH1
133	chr15	61815577	61815577	1	-	1	8	DH1
134	chr15	61815577	61815577	1	-	1	3	DH1
135	chr15	61815577	61815577	1	-	1	9	DH1
136	chr15	61815577	61815577	1	-	1	2	DH1
137	chr15	61815577	61815577	1	-	1	7	DH1
138	chr15	61815577	61815577	1	-	1	10	DH1
139	chr15	61815577	61815577	1	-	1	1	DH1
140	chr15	61815577	61815577	1	-	1	1	DH1
141	chr15	61815577	61815577	1	-	1	1	DH1
142	chr15	61815577	61815577	1	-	1	9	DH1
143	chr15	61815577	61815577	1	-	1	4	DH1
144	chr15	61815577	61815577	1	-	1	267	DH1
145	chr15	61815577	61815577	1	-	1	4	DH1
146	chr15	61815577	61815577	1	-	1	9	DH1
147	chr15	61815577	61815577	1	-	1	5	DH1
148	chr15	61815577	61815577	1	-	1	3	DH1
149	chr15	61815577	61815577	1	-	1	215	DH1
150	chr15	61815577	61815577	1	-	1	55	DH1
151	chr15	61815577	61815577	1	-	1	16	DH1
152	chr15	61815577	61815577	1	-	1	3	DH1
153	chr15	61815577	61815577	1	-	1	13	DH1
154	chr15	61815577	61815577	1	-	1	53	DH1
155	chr15	61815577	61815577	1	-	1	14	DH1
156	chr15	61815577	61815577	1	-	1	26	DH1
157	chr15	61815577	61815577	1	-	1	14	DH1
158	chr15	61815577	61815577	1	-	1	90	DH1
159	chr15	61815577	61815577	1	-	1	11	DH1
160	chr15	61815577	61815577	1	-	1	48	DH1
161	chr15	61815577	61815577	1	-	1	10	DH1
162	chr15	61815577	61815577	1	-	1	8	DH1
163	chr15	61815577	61815577	1	-	1	10	DH1
164	chr15	61815577	61815577	1	-	1	54	DH1
165	chr15	61815577	61815577	1	-	1	10	DH1
166	chr15	61815577	61815577	1	-	1	14	DH1
167	chr15	61815577	61815577	1	-	1	24	DH1
168	chr15	61815577	61815577	1	-	1	507	DH1
169	chr15	61815577	61815577	1	-	1	14	DH1
170	chr15	61815577	61815577	1	-	1	35	DH1
173	chr15	61815577	61815577	1	-	1	521	DH1
174	chr15	61815577	61815577	1	-	1	2	DH1
175	chr15	61815577	61815577	1	-	1	180	DH1
176	chr15	61815577	61815577	1	-	1	7	DH1
177	chr15	61815577	61815577	1	-	1	2	DH1
178	chr15	61815577	61815577	1	-	1	87	DH1
179	chr15	61815577	61815577	1	-	1	6	DH1
180	chr15	61815577	61815577	1	-	1	5	DH1
181	chr15	61815577	61815577	1	-	1	133	DH1
182	chr15	61815577	61815577	1	-	1	4	DH1
183	chr15	61815577	61815577	1	-	1	61	DH1
184	chr15	61815577	61815577	1	-	1	2	DH1
185	chr15	61815577	61815577	1	-	1	6	DH1
186	chr15	61815577	61815577	1	-	1	16	DH1
187	chr15	61815577	61815577	1	-	1	2	DH1
188	chr15	61815577	61815577	1	-	1	24	DH1
189	chr15	61815577	61815577	1	-	1	7	DH1
190	chr15	61815577	61815577	1	-	1	1	DH1
191	chr15	61815577	61815577	1	-	1	13	DH1
192	chr15	61815577	61815577	1	-	1	3	DH1
193	chr15	61815577	61815577	1	-	1	48	DH1
194	chr15	61815577	61815577	1	-	1	376	DH1
195	chr15	61815577	61815577	1	-	1	2	DH1
196	chr15	61815577	61815577	1	-	1	14	DH1
197	chr15	61815577	61815577	1	-	1	240	DH1
198	chr15	61815577	61815577	1	-	1	25	DH1
199	chr15	61815577	61815577	1	-	1	64	DH1
200	chr15	61815577	61815577	1	-	1	4	DH1
201	chr15	61815577	61815577	1	-	1	10	DH1
202	chr15	61815577	61815577	1	-	1	294	DH1
203	chr15	61815577	61815577	1	-	1	6	DH1
204	chr15	61815577	61815577	1	-	1	1580	DH1
205	chr15	61815577	61815577	1	-	1	139	DH1
206	chr15	61815577	61815577	1	-	1	4	DH1
207	chr15	61815577	61815577	1	-	1	17	DH1
208	chr15	61815577	61815577	1	-	1	458	DH1
209	chr15	61815577	61815577	1	-	1	403	DH1
210	chr15	61815577	61815577	1	-	1	42	DH1
211	chr15	61815577	61815577	1	-	1	54	DH1
212	chr15	79270568	79270568	1	-	1	2	DH1
213	chr15	84062376	84062376	1	-	1	77	DH1
214	chr15	85882334	85882334	1	-	1	1	DH1
215	chr15	94308525	94308525	1	-	1	1	DH1
216	chr15	97579596	97579596	1	-	1	3	DH1
217	chr16	24103222	24103222	1	+	1	4	DH1
218	chr16	32329517	32329517	1	+	1	11	DH1
219	chr16	32508740	32508740	1	-	1	33	DH1
220	chr16	33758855	33758855	1	-	1	90	DH1
221	chr16	44140521	44140521	1	-	1	66	DH1
222	chr17	27458859	27458859	1	+	1	2	DH1
224	chr17	34764657	34764657	1	+	1	19	DH1
225	chr17	44036021	44036021	1	+	1	2	DH1
226	chr17	46167644	46167644	1	+	1	25	DH1
227	chr17	63608297	63608297	1	+	1	3	DH1
228	chr17	65890352	65890352	1	+	1	1	DH1
229	chr17	80462603	80462603	1	+	1	1	DH1
230	chr17	9095487	9095487	1	+	1	1	DH1
231	chr17	29821269	29821269	1	-	1	11	DH1
232	chr17	66005923	66005923	1	-	1	1	DH1
233	chr17	71840014	71840014	1	-	1	1	DH1
234	chr17	72161233	72161233	1	-	1	26	DH1
235	chr17	75260849	75260849	1	-	1	36	DH1
236	chr17	84561256	84561256	1	-	1	3	DH1
237	chr18	23977269	23977269	1	+	1	45	DH1
238	chr18	23977273	23977273	1	+	1	1	DH1
239	chr18	36049826	36049826	1	+	1	175	DH1
240	chr18	62324777	62324777	1	+	1	5	DH1
241	chr18	67747585	67747585	1	+	1	5	DH1
242	chr18	84255751	84255751	1	+	1	39	DH1
243	chr18	9957080	9957080	1	+	1	297	DH1
244	chr18	58005307	58005307	1	-	1	11	DH1
245	chr19	11134712	11134712	1	+	1	1	DH1
246	chr19	24618754	24618754	1	+	1	6	DH1
247	chr19	4114057	4114057	1	+	1	54	DH1
248	chr19	47035242	47035242	1	+	1	52	DH1
250	chr19	5066013	5066013	1	+	1	112	DH1
251	chr19	53963454	53963454	1	+	1	2	DH1
252	chr19	6932906	6932906	1	+	1	22	DH1
253	chr19	7192757	7192757	1	+	1	4	DH1
254	chr19	10734882	10734882	1	-	1	90	DH1
255	chr19	10905471	10905471	1	-	1	35	DH1
256	chr19	47062129	47062129	1	-	1	1	DH1
259	chr19	5877534	5877534	1	-	1	2	DH1
260	chr19	7061830	7061830	1	-	1	2	DH1
261	chr19	7093355	7093355	1	-	1	221	DH1
262	chr2	102585195	102585195	1	+	1	1	DH1
263	chr2	112107305	112107305	1	+	1	4	DH1
264	chr2	117237421	117237421	1	+	1	2	DH1
265	chr2	122401026	122401026	1	+	1	1	DH1
266	chr2	156610377	156610377	1	+	1	130	DH1
267	chr2	160471415	160471415	1	+	1	21	DH1
268	chr2	160472776	160472776	1	+	1	8	DH1
269	chr2	165475033	165475033	1	+	1	3	DH1
270	chr2	165709939	165709939	1	+	1	5	DH1
271	chr2	30942680	30942680	1	+	1	1	DH1
272	chr2	31919033	31919033	1	+	1	1	DH1
273	chr2	34772038	34772038	1	+	1	60	DH1
274	chr2	92881653	92881653	1	+	1	111	DH1
275	chr2	105064954	105064954	1	-	1	2	DH1
276	chr2	131329174	131329174	1	-	1	929	DH1
277	chr2	135363008	135363008	1	-	1	2	DH1
278	chr2	149109767	149109767	1	-	1	13	DH1
279	chr2	150494608	150494608	1	-	1	61	DH1
280	chr2	174445487	174445487	1	-	1	59	DH1
281	chr2	27294222	27294222	1	-	1	4	DH1
282	chr2	75613829	75613829	1	-	1	6	DH1
283	chr2	84777449	84777449	1	-	1	1	DH1
284	chr2	92926443	92926443	1	-	1	4	DH1
285	chr3	101172071	101172071	1	+	1	151	DH1
286	chr3	135361483	135361483	1	+	1	2	DH1
287	chr3	142260169	142260169	1	+	1	33	DH1
288	chr3	144449467	144449467	1	+	1	3	DH1
289	chr3	152212966	152212966	1	+	1	16	DH1
290	chr3	152213711	152213711	1	+	1	3	DH1
291	chr3	51617103	51617103	1	+	1	1	DH1
292	chr3	68593758	68593758	1	+	1	1	DH1
293	chr3	69120523	69120523	1	+	1	29	DH1
294	chr3	96966611	96966611	1	+	1	5	DH1
295	chr3	140501412	140501412	1	-	1	1	DH1
296	chr3	144448299	144448299	1	-	1	1	DH1
297	chr3	151105402	151105402	1	-	1	6	DH1
298	chr3	153454496	153454496	1	-	1	37	DH1
299	chr3	66367779	66367779	1	-	1	1	DH1
300	chr3	68497256	68497256	1	-	1	2	DH1
301	chr3	8984873	8984873	1	-	1	5	DH1
302	chr4	107396949	107396949	1	+	1	7	DH1
303	chr4	119289386	119289386	1	+	1	6	DH1
304	chr4	129296546	129296546	1	+	1	170	DH1
305	chr4	32887041	32887041	1	+	1	4	DH1
306	chr4	65264804	65264804	1	+	1	3	DH1
307	chr4	81841782	81841782	1	+	1	5	DH1
308	chr4	9634489	9634489	1	+	1	27	DH1
309	chr4	106679254	106679254	1	-	1	2	DH1
310	chr4	116792574	116792574	1	-	1	3	DH1
311	chr4	117167983	117167983	1	-	1	1	DH1
312	chr4	118747676	118747676	1	-	1	5	DH1
313	chr4	132354544	132354544	1	-	1	339	DH1
314	chr4	132539752	132539752	1	-	1	1	DH1
315	chr4	134539171	134539171	1	-	1	3	DH1
316	chr4	153329899	153329899	1	-	1	13	DH1
317	chr4	154970408	154970408	1	-	1	7	DH1
318	chr4	155265058	155265058	1	-	1	49	DH1
319	chr4	155400569	155400569	1	-	1	1	DH1
320	chr4	44075184	44075184	1	-	1	5	DH1
321	chr4	56960133	56960133	1	-	1	39	DH1
322	chr4	59246927	59246927	1	-	1	3	DH1
323	chr5	101072014	101072014	1	+	1	1	DH1
326	chr5	108161804	108161804	1	+	1	1	DH1
327	chr5	108166479	108166479	1	+	1	1	DH1
328	chr5	114281657	114281657	1	+	1	3	DH1
329	chr5	134712992	134712992	1	+	1	127	DH1
330	chr5	140511436	140511436	1	+	1	2	DH1
331	chr5	144401541	144401541	1	+	1	1	DH1
332	chr5	36265713	36265713	1	+	1	241	DH1
333	chr5	8894575	8894575	1	+	1	9	DH1
334	chr5	108146269	108146269	1	-	1	1	DH1
335	chr5	111692516	111692516	1	-	1	4	DH1
336	chr5	112696537	112696537	1	-	1	1	DH1
337	chr5	31904951	31904951	1	-	1	2	DH1
338	chr5	32760977	32760977	1	-	1	13	DH1
339	chr5	65885056	65885056	1	-	1	12	DH1
340	chr6	121042609	121042609	1	+	1	1	DH1
341	chr6	124689986	124689986	1	+	1	8	DH1
342	chr6	136889702	136889702	1	+	1	6	DH1
343	chr6	142334796	142334796	1	+	1	1	DH1
345	chr6	29997261	29997261	1	+	1	33	DH1
347	chr6	82774313	82774313	1	+	1	47	DH1
348	chr6	108480320	108480320	1	-	1	1	DH1
349	chr6	113482704	113482704	1	-	1	4	DH1
350	chr6	124327056	124327056	1	-	1	1	DH1
351	chr6	134137096	134137096	1	-	1	33	DH1
352	chr6	28183458	28183458	1	-	1	18	DH1
353	chr6	30459052	30459052	1	-	1	116	DH1
354	chr6	48656480	48656480	1	-	1	6	DH1
355	chr6	66938492	66938492	1	-	1	1	DH1
356	chr6	87451933	87451933	1	-	1	1	DH1
357	chr6	88469322	88469322	1	-	1	101	DH1
358	chr7	120971614	120971614	1	+	1	3	DH1
359	chr7	126937812	126937812	1	+	1	1008	DH1
360	chr7	134853239	134853239	1	+	1	19	DH1
361	chr7	135536103	135536103	1	+	1	30	DH1
362	chr7	52959812	52959812	1	+	1	1	DH1
363	chr7	54137999	54137999	1	+	1	58	DH1
364	chr7	97229995	97229995	1	+	1	9	DH1
365	chr7	109359392	109359392	1	-	1	71	DH1
366	chr7	113779015	113779015	1	-	1	275	DH1
367	chr7	118143247	118143247	1	-	1	206	DH1
368	chr7	132634154	132634154	1	-	1	2	DH1
369	chr7	139930281	139930281	1	-	1	2	DH1
370	chr7	146341991	146341991	1	-	1	39	DH1
371	chr7	17646062	17646062	1	-	1	24	DH1
372	chr7	26059889	26059889	1	-	1	8	DH1
373	chr7	31072143	31072143	1	-	1	4	DH1
374	chr7	52309415	52309415	1	-	1	224	DH1
375	chr7	81620505	81620505	1	-	1	2	DH1
376	chr8	126845189	126845189	1	+	1	1	DH1
377	chr8	72799427	72799427	1	+	1	490	DH1
378	chr8	84291963	84291963	1	+	1	36	DH1
379	chr8	108322481	108322481	1	-	1	20	DH1
380	chr8	114118682	114118682	1	-	1	4	DH1
381	chr8	121337606	121337606	1	-	1	287	DH1
382	chr8	125091451	125091451	1	-	1	1	DH1
383	chr8	125100356	125100356	1	-	1	14	DH1
384	chr8	126322976	126322976	1	-	1	4	DH1
385	chr8	126324615	126324615	1	-	1	8	DH1
386	chr8	129356422	129356422	1	-	1	87	DH1
387	chr8	13106760	13106760	1	-	1	57	DH1
388	chr8	3500997	3500997	1	-	1	1	DH1
389	chr8	35733379	35733379	1	-	1	1	DH1
390	chr8	4319306	4319306	1	-	1	3	DH1
391	chr8	63433362	63433362	1	-	1	25	DH1
392	chr8	77608612	77608612	1	-	1	11	DH1
393	chr8	86123105	86123105	1	-	1	252	DH1
394	chr8	86651105	86651105	1	-	1	6	DH1
395	chr8	96534065	96534065	1	-	1	27	DH1
396	chr9	116772942	116772942	1	+	1	8	DH1
397	chr9	119874889	119874889	1	+	1	24	DH1
398	chr9	48172760	48172760	1	+	1	1	DH1
399	chr9	50411612	50411612	1	+	1	46	DH1
400	chr9	63870274	63870274	1	+	1	144	DH1
401	chr9	65377762	65377762	1	+	1	3	DH1
402	chr9	71014322	71014322	1	+	1	4	DH1
403	chr9	72382809	72382809	1	+	1	1	DH1
404	chr9	88417009	88417009	1	+	1	6	DH1
405	chr9	94444447	94444447	1	+	1	660	DH1
406	chr9	107200282	107200282	1	-	1	941	DH1
407	chr9	107483589	107483589	1	-	1	24	DH1
408	chr9	14823643	14823643	1	-	1	1	DH1
409	chr9	61555102	61555102	1	-	1	2	DH1
410	chr9	65396163	65396163	1	-	1	1	DH1
411	chr9	98387939	98387939	1	-	1	16	DH1
412	chrX	100811114	100811114	1	-	1	3	DH1
413	chrX	100811597	100811597	1	-	1	8	DH1
414	chrX	11729709	11729709	1	-	1	1	DH1
415	chrX	136349420	136349420	1	-	1	2	DH1
450	chr10	20955639	20955639	1	+	118	34367	DH2	-
707	chr5	108166479	108166479	1	+	78	23482	DH2	-
486	chr11	54658025	54658025	1	+	29	6506	DH2	Lyrm7	Complex III assembly factor LYRM7
452	chr10	20955641	20955641	1	+	20	47	DH2	-
514	chr12	86887414	86887414	1	+	12	12	DH2	-
585	chr17	29631827	29631827	1	+	9	2045	DH2	Pim1	proto-oncogene serine/threonine-protein kinase
531	chr13	44233993	44233993	1	+	8	11	DH2	-
647	chr2	26366187	26366187	1	+	8	14	DH2	Notch1	Neurogenic locus notch homolog protein 1
620	chr18	61050595	61050595	1	+	6	8	DH2	-
772	chr7	29554870	29554870	1	+	6	1180	DH2	Sirt2	NAD-dependent protein deacetylase sirtuin-2
640	chr2	117244424	117244424	1	+	5	1593	DH2	-
485	chr11	54658022	54658022	1	+	5	11	DH2	Lyrm7	Complex III assembly factor LYRM7
427	chr1	22245323	22245323	1	+	4	4	DH2	-
811	chr8	47772954	47772954	1	-	4	212	DH2	-
812	chr8	47772956	47772956	1	-	4	212	DH2	-
813	chr8	47772958	47772958	1	-	4	212	DH2	-
814	chr8	47772961	47772961	1	-	4	212	DH2	-
706	chr5	108154896	108154896	1	+	4	4	DH2	AK146255
550	chr15	88695568	88695568	1	+	4	6	DH2	Pim3	Serine/threonine-protein kinase pim-3
426	chr1	193149520	193149520	1	+	3	5	DH2	-
691	chr4	126231537	126231537	1	+	3	1551	DH2	-
548	chr15	80370173	80370173	1	+	3	399	DH2	Enthd1	ENTH domain containing 1
423	chr1	175872944	175872944	1	+	2	800	DH2	-
451	chr10	20955640	20955640	1	+	2	2	DH2	-
614	chr18	32452303	32452303	1	+	2	311	DH2	-
618	chr18	5390125	5390125	1	+	2	358	DH2	-
659	chr2	156906949	156906949	1	-	2	17	DH2	-
660	chr2	156906952	156906952	1	-	2	17	DH2	-
713	chr5	135662209	135662209	1	+	2	342	DH2	-
850	chrX	50098486	50098486	1	+	2	3	DH2	-
579	chr16	95678575	95678575	1	-	2	2152	DH2	Erg	Transcription regulator ERG
580	chr16	95678576	95678576	1	-	2	2152	DH2	Erg	Transcription regulator ERG
786	chr7	140079592	140079592	1	-	2	373	DH2	Fgfr2	Fibroblast growth factor receptor 2
787	chr7	140079593	140079593	1	-	2	373	DH2	Fgfr2	Fibroblast growth factor receptor 2
674	chr3	30038088	30038088	1	+	2	209	DH2	Mecom	Histone-lysine N-methyltransferase MECOM
499	chr11	120261691	120261691	1	-	2	488	DH2	Nploc4	Nuclear protein localization protein 4 homolog
500	chr11	120261693	120261693	1	-	2	488	DH2	Nploc4	Nuclear protein localization protein 4 homolog
645	chr2	158546764	158546764	1	+	2	2	DH2	Ppp1r16b	Protein phosphatase 1 regulatory inhibitor
453	chr10	38859667	38859667	1	+	2	50	DH2	Tube1	Tubulin epsilon 1
416	chr1	133634244	133634244	1	+	1	1	DH2
417	chr1	135721871	135721871	1	+	1	1	DH2
418	chr1	138074691	138074691	1	+	1	17	DH2
419	chr1	162963260	162963260	1	+	1	4	DH2
420	chr1	166761553	166761553	1	+	1	1	DH2
421	chr1	174306905	174306905	1	+	1	3	DH2
422	chr1	175733255	175733255	1	+	1	2	DH2
424	chr1	183230394	183230394	1	+	1	5	DH2
425	chr1	186265144	186265144	1	+	1	14	DH2
428	chr1	40106059	40106059	1	+	1	747	DH2
429	chr1	53829926	53829926	1	+	1	3	DH2
430	chr1	89331398	89331398	1	+	1	147	DH2
431	chr1	93084719	93084719	1	+	1	1	DH2
432	chr1	130511259	130511259	1	-	1	6	DH2
433	chr1	135847566	135847566	1	-	1	5	DH2
434	chr1	137031026	137031026	1	-	1	1	DH2
435	chr1	162238438	162238438	1	-	1	15	DH2
436	chr1	174366605	174366605	1	-	1	8	DH2
437	chr1	175870827	175870827	1	-	1	240	DH2
438	chr1	186386787	186386787	1	-	1	1	DH2
439	chr1	191632776	191632776	1	-	1	1	DH2
440	chr1	191632776	191632776	1	-	1	1	DH2
441	chr1	36147782	36147782	1	-	1	40	DH2
442	chr1	59424708	59424708	1	-	1	2	DH2
443	chr1	74378618	74378618	1	-	1	5	DH2
444	chr1	87791694	87791694	1	-	1	1	DH2
445	chr10	111016667	111016667	1	+	1	1	DH2
446	chr10	114820844	114820844	1	+	1	1	DH2
447	chr10	116544305	116544305	1	+	1	27	DH2
448	chr10	126564055	126564055	1	+	1	1	DH2
449	chr10	126571750	126571750	1	+	1	2	DH2
454	chr10	43388286	43388286	1	+	1	1	DH2
455	chr10	5914458	5914458	1	+	1	5	DH2
456	chr10	59542119	59542119	1	+	1	1	DH2
457	chr10	79315708	79315708	1	+	1	3	DH2
458	chr10	80143037	80143037	1	+	1	1	DH2
459	chr10	82453900	82453900	1	+	1	11	DH2
460	chr10	120132078	120132078	1	-	1	1	DH2
461	chr10	120701295	120701295	1	-	1	1	DH2
462	chr10	12642271	12642271	1	-	1	2	DH2
463	chr10	126628028	126628028	1	-	1	1	DH2
464	chr10	127664064	127664064	1	-	1	3	DH2
465	chr10	16759541	16759541	1	-	1	20	DH2
466	chr10	19607190	19607190	1	-	1	21	DH2
467	chr10	20987674	20987674	1	-	1	1	DH2
468	chr10	3365660	3365660	1	-	1	1	DH2
469	chr10	3365660	3365660	1	-	1	1	DH2
470	chr10	43478684	43478684	1	-	1	2	DH2
471	chr10	5731016	5731016	1	-	1	1	DH2
472	chr10	80142887	80142887	1	-	1	5	DH2
473	chr10	80162033	80162033	1	-	1	14	DH2
474	chr10	80162033	80162033	1	-	1	1001	DH2
475	chr10	94381071	94381071	1	-	1	34	DH2
476	chr11	103205239	103205239	1	+	1	3	DH2
477	chr11	115626979	115626979	1	+	1	30	DH2
478	chr11	115761491	115761491	1	+	1	4	DH2
479	chr11	116286032	116286032	1	+	1	18	DH2
480	chr11	117840336	117840336	1	+	1	2	DH2
481	chr11	120489874	120489874	1	+	1	23	DH2
482	chr11	3273855	3273855	1	+	1	1	DH2
483	chr11	46250917	46250917	1	+	1	3	DH2
484	chr11	48686139	48686139	1	+	1	3	DH2
487	chr11	54658027	54658027	1	+	1	1	DH2
488	chr11	75191401	75191401	1	+	1	37	DH2
489	chr11	87547152	87547152	1	+	1	1	DH2
490	chr11	87607450	87607450	1	+	1	2	DH2
491	chr11	97274061	97274061	1	+	1	10	DH2
492	chr11	101844331	101844331	1	-	1	1	DH2
493	chr11	102801184	102801184	1	-	1	398	DH2
494	chr11	106464447	106464447	1	-	1	1	DH2
495	chr11	115763433	115763433	1	-	1	153	DH2
496	chr11	115893740	115893740	1	-	1	1	DH2
497	chr11	117182351	117182351	1	-	1	23	DH2
498	chr11	118046401	118046401	1	-	1	79	DH2
501	chr11	22744297	22744297	1	-	1	21	DH2
502	chr11	29448624	29448624	1	-	1	2	DH2
503	chr11	52127480	52127480	1	-	1	2	DH2
504	chr11	60236725	60236725	1	-	1	1	DH2
505	chr11	68273686	68273686	1	-	1	1	DH2
506	chr11	77947988	77947988	1	-	1	145	DH2
507	chr11	82153775	82153775	1	-	1	2	DH2
508	chr11	9862089	9862089	1	-	1	81	DH2
509	chr11	99006352	99006352	1	-	1	1	DH2
510	chr12	101113634	101113634	1	+	1	1	DH2
511	chr12	112403634	112403634	1	+	1	1	DH2
512	chr12	70284497	70284497	1	+	1	2	DH2
513	chr12	84174781	84174781	1	+	1	463	DH2
515	chr12	88153617	88153617	1	+	1	77	DH2
516	chr12	102255589	102255589	1	-	1	1	DH2
517	chr12	106258732	106258732	1	-	1	1	DH2
518	chr12	113154447	113154447	1	-	1	2	DH2
519	chr12	12579917	12579917	1	-	1	2	DH2
520	chr12	16133001	16133001	1	-	1	75	DH2
521	chr12	41790556	41790556	1	-	1	222	DH2
522	chr12	52958143	52958143	1	-	1	4	DH2
523	chr12	70598633	70598633	1	-	1	415	DH2
524	chr12	70826349	70826349	1	-	1	1	DH2
525	chr12	81094781	81094781	1	-	1	14	DH2
526	chr12	86910571	86910571	1	-	1	1	DH2
527	chr13	103561580	103561580	1	+	1	2	DH2
528	chr13	109980215	109980215	1	+	1	1	DH2
529	chr13	113224444	113224444	1	+	1	1	DH2
530	chr13	37715443	37715443	1	+	1	1	DH2
532	chr13	59917396	59917396	1	+	1	33	DH2
533	chr13	74600428	74600428	1	+	1	10	DH2
534	chr13	120198072	120198072	1	-	1	2	DH2
535	chr13	37952567	37952567	1	-	1	1	DH2
536	chr13	47207335	47207335	1	-	1	6	DH2
537	chr13	54417894	54417894	1	-	1	41	DH2
538	chr13	93363564	93363564	1	-	1	201	DH2
539	chr14	22323192	22323192	1	+	1	34	DH2
540	chr14	41770452	41770452	1	+	1	156	DH2
541	chr14	58511825	58511825	1	+	1	1	DH2
542	chr14	74294760	74294760	1	+	1	418	DH2
543	chr14	122363911	122363911	1	-	1	1	DH2
544	chr15	37988206	37988206	1	+	1	1	DH2
545	chr15	55739648	55739648	1	+	1	4	DH2
546	chr15	61817314	61817314	1	+	1	1	DH2
547	chr15	75812256	75812256	1	+	1	5	DH2
549	chr15	85882309	85882309	1	+	1	217	DH2
551	chr15	97169078	97169078	1	+	1	2275	DH2
552	chr15	97653418	97653418	1	+	1	1	DH2
553	chr15	97795194	97795194	1	+	1	3	DH2
554	chr15	101493855	101493855	1	-	1	2	DH2
555	chr15	61815348	61815348	1	-	1	2	DH2
556	chr15	61815348	61815348	1	-	1	8	DH2
557	chr15	61815348	61815348	1	-	1	551	DH2
558	chr15	61815348	61815348	1	-	1	48	DH2
559	chr15	61815348	61815348	1	-	1	14	DH2
560	chr15	61815348	61815348	1	-	1	530	DH2
561	chr15	61815348	61815348	1	-	1	371	DH2
562	chr15	61815348	61815348	1	-	1	20	DH2
563	chr15	61815577	61815577	1	-	1	1	DH2
564	chr15	61816442	61816442	1	-	1	1	DH2
565	chr15	63566297	63566297	1	-	1	3	DH2
566	chr15	98765271	98765271	1	-	1	15	DH2
567	chr16	10978628	10978628	1	+	1	367	DH2
568	chr16	17937553	17937553	1	+	1	295	DH2
569	chr16	55890893	55890893	1	+	1	1	DH2
570	chr16	58668561	58668561	1	+	1	2	DH2
571	chr16	75907799	75907799	1	+	1	1	DH2
572	chr16	91056446	91056446	1	+	1	11	DH2
573	chr16	17201155	17201155	1	-	1	70	DH2
574	chr16	21787802	21787802	1	-	1	2	DH2
575	chr16	32390170	32390170	1	-	1	15	DH2
576	chr16	36670970	36670970	1	-	1	255	DH2
577	chr16	49794279	49794279	1	-	1	237	DH2
578	chr16	76314189	76314189	1	-	1	2	DH2
581	chr16	95678576	95678576	1	-	1	1	DH2
582	chr17	22593509	22593509	1	+	1	1	DH2
583	chr17	25253470	25253470	1	+	1	1	DH2
584	chr17	27457798	27457798	1	+	1	1	DH2
586	chr17	29632088	29632088	1	+	1	1	DH2
587	chr17	29632156	29632156	1	+	1	32	DH2
588	chr17	29632276	29632276	1	+	1	10	DH2
589	chr17	29823174	29823174	1	+	1	36	DH2
590	chr17	34740511	34740511	1	+	1	67	DH2
591	chr17	35151114	35151114	1	+	1	2	DH2
592	chr17	44258751	44258751	1	+	1	4	DH2
593	chr17	45873212	45873212	1	+	1	6	DH2
594	chr17	47659582	47659582	1	+	1	1	DH2
595	chr17	48439466	48439466	1	+	1	1	DH2
596	chr17	84211523	84211523	1	+	1	4	DH2
597	chr17	87518138	87518138	1	+	1	1	DH2
598	chr17	24346431	24346431	1	-	1	6	DH2
599	chr17	26903562	26903562	1	-	1	1	DH2
600	chr17	29088674	29088674	1	-	1	2	DH2
601	chr17	31210689	31210689	1	-	1	3	DH2
602	chr17	35182551	35182551	1	-	1	577	DH2
603	chr17	35182551	35182551	1	-	1	1	DH2
604	chr17	45756620	45756620	1	-	1	211	DH2
605	chr17	47666989	47666989	1	-	1	11	DH2
606	chr17	47668318	47668318	1	-	1	1	DH2
607	chr17	47668318	47668318	1	-	1	11	DH2
608	chr17	47670404	47670404	1	-	1	708	DH2
609	chr17	47670404	47670404	1	-	1	104	DH2
610	chr17	50208304	50208304	1	-	1	774	DH2
611	chr17	56443067	56443067	1	-	1	1	DH2
612	chr17	63667745	63667745	1	-	1	10	DH2
613	chr17	66012648	66012648	1	-	1	3	DH2
615	chr18	35114682	35114682	1	+	1	1	DH2
616	chr18	42085546	42085546	1	+	1	144	DH2
617	chr18	49991327	49991327	1	+	1	826	DH2
619	chr18	54773345	54773345	1	+	1	2	DH2
621	chr18	68625900	68625900	1	+	1	23	DH2
622	chr18	24259913	24259913	1	-	1	10	DH2
623	chr18	40577566	40577566	1	-	1	1	DH2
624	chr18	60662666	60662666	1	-	1	1	DH2
625	chr18	62328347	62328347	1	-	1	2	DH2
626	chr19	16464979	16464979	1	+	1	1	DH2
627	chr19	21501610	21501610	1	+	1	111	DH2
628	chr19	24491666	24491666	1	+	1	2	DH2
629	chr19	41905508	41905508	1	+	1	49	DH2
630	chr19	53873157	53873157	1	+	1	4	DH2
631	chr19	5704687	5704687	1	+	1	8	DH2
632	chr19	5845337	5845337	1	+	1	1	DH2
633	chr19	60656352	60656352	1	+	1	1	DH2
634	chr19	60948890	60948890	1	+	1	19	DH2
635	chr19	10053371	10053371	1	-	1	115	DH2
636	chr19	33130909	33130909	1	-	1	2	DH2
637	chr19	34682781	34682781	1	-	1	1	DH2
638	chr19	55345513	55345513	1	-	1	8	DH2
639	chr19	59323351	59323351	1	-	1	1270	DH2
641	chr2	118605242	118605242	1	+	1	228	DH2
642	chr2	125992957	125992957	1	+	1	1	DH2
643	chr2	127091673	127091673	1	+	1	3040	DH2
644	chr2	155847236	155847236	1	+	1	6	DH2
646	chr2	180445351	180445351	1	+	1	3	DH2
648	chr2	30448920	30448920	1	+	1	23	DH2
649	chr2	5842161	5842161	1	+	1	1	DH2
650	chr2	70791320	70791320	1	+	1	5	DH2
651	chr2	73289783	73289783	1	+	1	3	DH2
652	chr2	103776393	103776393	1	-	1	191	DH2
653	chr2	103910008	103910008	1	-	1	4	DH2
654	chr2	120230604	120230604	1	-	1	1	DH2
655	chr2	120390456	120390456	1	-	1	20	DH2
656	chr2	122296035	122296035	1	-	1	45	DH2
657	chr2	129039961	129039961	1	-	1	48	DH2
658	chr2	153321977	153321977	1	-	1	1	DH2
661	chr2	166532893	166532893	1	-	1	1	DH2
662	chr2	181195618	181195618	1	-	1	854	DH2
663	chr2	25019071	25019071	1	-	1	2	DH2
664	chr2	26155932	26155932	1	-	1	1	DH2
665	chr2	27558417	27558417	1	-	1	1	DH2
666	chr2	30638775	30638775	1	-	1	42	DH2
667	chr2	49125863	49125863	1	-	1	1	DH2
668	chr2	58021119	58021119	1	-	1	1	DH2
669	chr2	70665515	70665515	1	-	1	27	DH2
670	chr2	73198999	73198999	1	-	1	33	DH2
671	chr2	90936152	90936152	1	-	1	1	DH2
672	chr3	144449618	144449618	1	+	1	1	DH2
673	chr3	29912186	29912186	1	+	1	1	DH2
675	chr3	35832795	35832795	1	+	1	21	DH2
676	chr3	52262088	52262088	1	+	1	1	DH2
677	chr3	88098823	88098823	1	+	1	2	DH2
678	chr3	94779025	94779025	1	+	1	2141	DH2
679	chr3	95023110	95023110	1	+	1	8	DH2
680	chr3	101153158	101153158	1	-	1	1	DH2
681	chr3	116058837	116058837	1	-	1	1	DH2
682	chr3	138189264	138189264	1	-	1	16	DH2
683	chr3	144326272	144326272	1	-	1	12	DH2
684	chr3	144338203	144338203	1	-	1	675	DH2
685	chr3	152214655	152214655	1	-	1	15	DH2
686	chr3	68966285	68966285	1	-	1	1	DH2
687	chr3	8757120	8757120	1	-	1	21	DH2
688	chr3	95436489	95436489	1	-	1	1	DH2
689	chr4	118748487	118748487	1	+	1	11	DH2
690	chr4	120554558	120554558	1	+	1	1	DH2
692	chr4	133607828	133607828	1	+	1	114	DH2
693	chr4	135381164	135381164	1	+	1	2	DH2
694	chr4	140239966	140239966	1	+	1	2	DH2
695	chr4	154008346	154008346	1	+	1	1	DH2
696	chr4	108929642	108929642	1	-	1	367	DH2
697	chr4	116229546	116229546	1	-	1	642	DH2
698	chr4	123594318	123594318	1	-	1	1	DH2
699	chr4	124715855	124715855	1	-	1	1	DH2
700	chr4	131978635	131978635	1	-	1	17	DH2
701	chr4	132087854	132087854	1	-	1	77	DH2
702	chr4	140533983	140533983	1	-	1	11	DH2
703	chr4	144638100	144638100	1	-	1	1	DH2
704	chr4	43537277	43537277	1	-	1	13	DH2
705	chr5	100406247	100406247	1	+	1	1	DH2
708	chr5	108166480	108166480	1	+	1	1	DH2
709	chr5	108167825	108167825	1	+	1	1	DH2
710	chr5	112679043	112679043	1	+	1	1	DH2
711	chr5	121847180	121847180	1	+	1	1	DH2
712	chr5	124932226	124932226	1	+	1	1	DH2
714	chr5	136408127	136408127	1	+	1	1	DH2
715	chr5	137042531	137042531	1	+	1	3	DH2
716	chr5	137098071	137098071	1	+	1	1	DH2
717	chr5	137729615	137729615	1	+	1	1	DH2
718	chr5	137789956	137789956	1	+	1	5	DH2
719	chr5	36012153	36012153	1	+	1	29	DH2
720	chr5	72945054	72945054	1	+	1	1	DH2
721	chr5	108146269	108146269	1	-	1	1	DH2
722	chr5	108146269	108146269	1	-	1	1	DH2
723	chr5	108177701	108177701	1	-	1	1	DH2
724	chr5	115230940	115230940	1	-	1	3	DH2
725	chr5	123844060	123844060	1	-	1	11	DH2
726	chr5	136900198	136900198	1	-	1	1	DH2
727	chr5	137100473	137100473	1	-	1	1	DH2
728	chr5	141085172	141085172	1	-	1	6	DH2
729	chr5	144776024	144776024	1	-	1	8	DH2
730	chr5	151381927	151381927	1	-	1	30	DH2
731	chr5	66252463	66252463	1	-	1	1	DH2
732	chr5	77113218	77113218	1	-	1	1	DH2
733	chr6	112998685	112998685	1	+	1	209	DH2
734	chr6	127340321	127340321	1	+	1	284	DH2
735	chr6	128785955	128785955	1	+	1	25	DH2
736	chr6	129350394	129350394	1	+	1	1	DH2
737	chr6	131337844	131337844	1	+	1	21	DH2
738	chr6	134900351	134900351	1	+	1	159	DH2
739	chr6	18390670	18390670	1	+	1	1	DH2
740	chr6	29248036	29248036	1	+	1	10	DH2
741	chr6	31076244	31076244	1	+	1	451	DH2
742	chr6	47622886	47622886	1	+	1	1	DH2
743	chr6	49165210	49165210	1	+	1	26	DH2
744	chr6	84475886	84475886	1	+	1	565	DH2
745	chr6	115714182	115714182	1	-	1	707	DH2
746	chr6	115717926	115717926	1	-	1	148	DH2
747	chr6	120504658	120504658	1	-	1	118	DH2
748	chr6	122293923	122293923	1	-	1	2	DH2
749	chr6	122293923	122293923	1	-	1	4	DH2
750	chr6	122293923	122293923	1	-	1	113	DH2
751	chr6	128387985	128387985	1	-	1	60	DH2
752	chr6	144721016	144721016	1	-	1	124	DH2
753	chr6	38917339	38917339	1	-	1	2	DH2
754	chr6	39385154	39385154	1	-	1	2	DH2
755	chr6	40840306	40840306	1	-	1	1	DH2
756	chr6	5249958	5249958	1	-	1	2	DH2
757	chr6	73205480	73205480	1	-	1	123	DH2
758	chr6	87451933	87451933	1	-	1	1	DH2
759	chr6	87451933	87451933	1	-	1	1	DH2
760	chr6	87451933	87451933	1	-	1	1	DH2
761	chr6	87451933	87451933	1	-	1	1	DH2
762	chr6	87451933	87451933	1	-	1	1	DH2
763	chr6	88682151	88682151	1	-	1	3	DH2
764	chr7	104844313	104844313	1	+	1	1	DH2
765	chr7	106682034	106682034	1	+	1	35	DH2
766	chr7	118059445	118059445	1	+	1	2	DH2
767	chr7	133497404	133497404	1	+	1	127	DH2
768	chr7	133764244	133764244	1	+	1	103	DH2
769	chr7	134285254	134285254	1	+	1	1	DH2
770	chr7	16842086	16842086	1	+	1	32	DH2
771	chr7	26469882	26469882	1	+	1	7	DH2
773	chr7	29593203	29593203	1	+	1	48	DH2
774	chr7	85864902	85864902	1	+	1	1	DH2
775	chr7	87978531	87978531	1	+	1	1	DH2
776	chr7	105478303	105478303	1	-	1	1	DH2
777	chr7	109018878	109018878	1	-	1	356	DH2
778	chr7	116996035	116996035	1	-	1	5	DH2
779	chr7	118143294	118143294	1	-	1	26	DH2
780	chr7	119190354	119190354	1	-	1	3	DH2
781	chr7	120404386	120404386	1	-	1	1328	DH2
782	chr7	122693320	122693320	1	-	1	21	DH2
783	chr7	125418767	125418767	1	-	1	2	DH2
784	chr7	134362957	134362957	1	-	1	1	DH2
785	chr7	135730831	135730831	1	-	1	1	DH2
788	chr7	148067218	148067218	1	-	1	1401	DH2
789	chr7	148067218	148067218	1	-	1	1	DH2
790	chr7	17644133	17644133	1	-	1	159	DH2
791	chr7	19856675	19856675	1	-	1	443	DH2
792	chr7	20301805	20301805	1	-	1	5	DH2
793	chr7	51903907	51903907	1	-	1	1	DH2
794	chr8	124355906	124355906	1	+	1	12	DH2
795	chr8	124839277	124839277	1	+	1	3	DH2
796	chr8	129357230	129357230	1	+	1	4	DH2
797	chr8	129357238	129357238	1	+	1	1	DH2
798	chr8	129498584	129498584	1	+	1	64	DH2
799	chr8	72276915	72276915	1	+	1	26	DH2
800	chr8	74036488	74036488	1	+	1	446	DH2
801	chr8	75189126	75189126	1	+	1	49	DH2
802	chr8	86124764	86124764	1	+	1	319	DH2
803	chr8	90812558	90812558	1	+	1	149	DH2
804	chr8	93501781	93501781	1	+	1	24	DH2
805	chr8	108461916	108461916	1	-	1	3	DH2
806	chr8	122754372	122754372	1	-	1	54	DH2
807	chr8	124844939	124844939	1	-	1	1	DH2
808	chr8	129358871	129358871	1	-	1	16	DH2
809	chr8	13339785	13339785	1	-	1	1	DH2
810	chr8	47558749	47558749	1	-	1	21	DH2
815	chr8	73172682	73172682	1	-	1	137	DH2
816	chr8	86301150	86301150	1	-	1	3	DH2
817	chr8	97064936	97064936	1	-	1	1	DH2
818	chr8	97510101	97510101	1	-	1	9	DH2
819	chr9	100934823	100934823	1	+	1	98	DH2
820	chr9	113279818	113279818	1	+	1	1	DH2
821	chr9	119232889	119232889	1	+	1	3	DH2
822	chr9	13352173	13352173	1	+	1	159	DH2
823	chr9	28280903	28280903	1	+	1	8	DH2
824	chr9	32734737	32734737	1	+	1	1	DH2
825	chr9	41003121	41003121	1	+	1	8	DH2
826	chr9	44151176	44151176	1	+	1	3	DH2
827	chr9	57365611	57365611	1	+	1	1	DH2
828	chr9	94444447	94444447	1	+	1	1	DH2
829	chr9	95702362	95702362	1	+	1	12	DH2
830	chr9	101897704	101897704	1	-	1	279	DH2
831	chr9	114685021	114685021	1	-	1	5	DH2
832	chr9	116145895	116145895	1	-	1	1	DH2
833	chr9	120843335	120843335	1	-	1	134	DH2
834	chr9	14823643	14823643	1	-	1	2	DH2
835	chr9	21766144	21766144	1	-	1	12	DH2
836	chr9	50661353	50661353	1	-	1	26	DH2
837	chr9	57484986	57484986	1	-	1	7	DH2
838	chr9	57491366	57491366	1	-	1	1	DH2
839	chr9	57685620	57685620	1	-	1	2	DH2
840	chr9	59139715	59139715	1	-	1	22	DH2
841	chr9	66349806	66349806	1	-	1	1	DH2
842	chr9	69246498	69246498	1	-	1	22	DH2
843	chr9	75833456	75833456	1	-	1	1	DH2
844	chr9	90132822	90132822	1	-	1	17	DH2
845	chr9	90137272	90137272	1	-	1	10	DH2
846	chr9	95855640	95855640	1	-	1	1230	DH2
847	chr9	99113716	99113716	1	-	1	2	DH2
848	chrX	137032099	137032099	1	+	1	1	DH2
849	chrX	160513590	160513590	1	+	1	21	DH2
851	chrX	50515583	50515583	1	+	1	2	DH2
852	chrX	7512790	7512790	1	+	1	1	DH2
853	chrX	148772085	148772085	1	-	1	126	DH2
854	chrX	50098487	50098487	1	-	1	1	DH2
1090	chr12	86887414	86887414	1	+	199	87098	DH3	-
1312	chr5	108154896	108154896	1	+	62	40091	DH3	Gfi1	Growth factor independent 1
1318	chr5	108167825	108167825	1	+	34	4360	DH3	-
1211	chr17	29632330	29632330	1	+	18	3053	DH3	Pim1	Serine/threonine-protein kinase pim-1
1399	chr7	121303697	121303697	1	+	16	2615	DH3	-
886	chr10	20954871	20954871	1	+	12	19	DH3	-
1384	chr6	87025111	87025111	1	-	9	178	DH3	Gfpt1	Glucosamine--fructose-6-phosphate transaminase 1
1385	chr6	87025113	87025113	1	-	9	178	DH3	Gfpt1	Glucosamine--fructose-6-phosphate transaminase 1
1386	chr6	87025115	87025115	1	-	9	178	DH3	Gfpt1	Glucosamine--fructose-6-phosphate transaminase 1
1387	chr6	87025117	87025117	1	-	9	178	DH3	Gfpt1	Glucosamine--fructose-6-phosphate transaminase 1
1388	chr6	87025119	87025119	1	-	9	178	DH3	Gfpt1	Glucosamine--fructose-6-phosphate transaminase 1
1389	chr6	87025121	87025121	1	-	9	178	DH3	Gfpt1	Glucosamine--fructose-6-phosphate transaminase 1
1390	chr6	87025123	87025123	1	-	9	178	DH3	Gfpt1	Glucosamine--fructose-6-phosphate transaminase 1
1391	chr6	87025125	87025125	1	-	9	178	DH3	Gfpt1	Glucosamine--fructose-6-phosphate transaminase 1
1392	chr6	87025127	87025127	1	-	9	178	DH3	Gfpt1	Glucosamine--fructose-6-phosphate transaminase 1
898	chr10	17441402	17441402	1	-	7	1115	DH3	-
899	chr10	17441404	17441404	1	-	7	1115	DH3	-
900	chr10	17441406	17441406	1	-	7	1115	DH3	-
901	chr10	17441408	17441408	1	-	7	1115	DH3	-
902	chr10	17441410	17441410	1	-	7	1115	DH3	-
903	chr10	17441412	17441412	1	-	7	1115	DH3	-
904	chr10	17441414	17441414	1	-	7	1115	DH3	-
1317	chr5	108166479	108166479	1	+	7	9	DH3	-
887	chr10	20955639	20955639	1	+	6	8	DH3	-
1452	chrX	138289001	138289001	1	+	6	7	DH3	-
1258	chr2	26370069	26370069	1	+	5	6	DH3	Notch1	Neurogenic locus notch homolog protein 1
1254	chr2	158546764	158546764	1	+	4	4	DH3	Ppp1r16b	Protein phosphatase 1 regulatory inhibitor
882	chr10	114820844	114820844	1	+	4	4	DH3	Thap2	THAP domain-containing protein 2
859	chr1	193149520	193149520	1	+	3	5	DH3	-
858	chr1	168340133	168340133	1	+	2	160	DH3	-
861	chr1	22245323	22245323	1	+	2	3	DH3	-
1116	chr14	76233374	76233374	1	+	2	16	DH3	-
1249	chr2	117226358	117226358	1	+	2	2	DH3	-
1260	chr2	75496270	75496270	1	+	2	4577	DH3	-
1293	chr4	126231537	126231537	1	+	2	3	DH3	-
1236	chr19	4114009	4114009	1	+	2	14	DH3	Aip	Aryl-hydrocarbon receptor-interacting protein
1313	chr5	108154897	108154897	1	+	2	2	DH3	Gfi1	Growth factor independent 1
1435	chr9	122215343	122215343	1	+	2	335	DH3	Gm10606
1210	chr17	29632145	29632145	1	+	2	2	DH3	Pim1	Serine/threonine-protein kinase pim-1
855	chr1	129966283	129966283	1	+	1	1	DH3
856	chr1	155800269	155800269	1	+	1	13	DH3
857	chr1	163823175	163823175	1	+	1	1	DH3
860	chr1	193304792	193304792	1	+	1	1	DH3
862	chr1	40108284	40108284	1	+	1	1	DH3
863	chr1	80640002	80640002	1	+	1	1	DH3
864	chr1	89666809	89666809	1	+	1	1	DH3
865	chr1	132925333	132925333	1	-	1	1	DH3
866	chr1	153536825	153536825	1	-	1	1	DH3
867	chr1	167639561	167639561	1	-	1	55	DH3
868	chr1	182754728	182754728	1	-	1	1	DH3
869	chr1	191632776	191632776	1	-	1	1	DH3
870	chr1	191632776	191632776	1	-	1	1	DH3
871	chr1	191632776	191632776	1	-	1	1	DH3
872	chr1	191632776	191632776	1	-	1	1	DH3
873	chr1	191632776	191632776	1	-	1	1	DH3
874	chr1	191632776	191632776	1	-	1	1	DH3
875	chr1	192751560	192751560	1	-	1	10	DH3
876	chr1	193673971	193673971	1	-	1	1	DH3
877	chr1	39465641	39465641	1	-	1	75	DH3
878	chr1	52687330	52687330	1	-	1	1	DH3
879	chr1	55085500	55085500	1	-	1	1	DH3
880	chr1	91517032	91517032	1	-	1	11	DH3
881	chr10	110596905	110596905	1	+	1	1	DH3
883	chr10	118103695	118103695	1	+	1	4	DH3
884	chr10	127174501	127174501	1	+	1	18	DH3
885	chr10	20943857	20943857	1	+	1	1	DH3
888	chr10	40222721	40222721	1	+	1	1	DH3
889	chr10	51171637	51171637	1	+	1	2	DH3
890	chr10	57843707	57843707	1	+	1	293	DH3
891	chr10	67582708	67582708	1	+	1	493	DH3
892	chr10	80139569	80139569	1	+	1	5	DH3
893	chr10	81008551	81008551	1	+	1	1	DH3
894	chr10	87305691	87305691	1	+	1	1	DH3
895	chr10	120126193	120126193	1	-	1	5	DH3
896	chr10	126576636	126576636	1	-	1	37	DH3
897	chr10	17441410	17441410	1	-	1	3	DH3
905	chr10	19854696	19854696	1	-	1	1	DH3
906	chr10	19854696	19854696	1	-	1	16	DH3
907	chr10	20954627	20954627	1	-	1	1	DH3
908	chr10	20987674	20987674	1	-	1	1	DH3
909	chr10	20987674	20987674	1	-	1	1	DH3
910	chr10	20987674	20987674	1	-	1	1	DH3
911	chr10	20987674	20987674	1	-	1	2	DH3
912	chr10	20987674	20987674	1	-	1	1	DH3
913	chr10	20987674	20987674	1	-	1	1	DH3
914	chr10	20987674	20987674	1	-	1	1	DH3
915	chr10	20987674	20987674	1	-	1	1	DH3
916	chr10	20987674	20987674	1	-	1	6	DH3
917	chr10	20987674	20987674	1	-	1	20	DH3
918	chr10	20987674	20987674	1	-	1	1	DH3
919	chr10	20987674	20987674	1	-	1	1	DH3
920	chr10	20987674	20987674	1	-	1	2	DH3
921	chr10	20987674	20987674	1	-	1	1	DH3
922	chr10	20987674	20987674	1	-	1	18	DH3
923	chr10	20987674	20987674	1	-	1	1	DH3
924	chr10	20987674	20987674	1	-	1	5	DH3
925	chr10	20987674	20987674	1	-	1	12	DH3
926	chr10	20987674	20987674	1	-	1	2	DH3
927	chr10	20987674	20987674	1	-	1	6	DH3
928	chr10	20987674	20987674	1	-	1	9	DH3
929	chr10	20987674	20987674	1	-	1	1	DH3
930	chr10	20987674	20987674	1	-	1	82	DH3
931	chr10	20987674	20987674	1	-	1	76	DH3
932	chr10	20987674	20987674	1	-	1	47	DH3
933	chr10	20987674	20987674	1	-	1	83	DH3
934	chr10	20987674	20987674	1	-	1	41	DH3
935	chr10	20987674	20987674	1	-	1	7	DH3
936	chr10	20987674	20987674	1	-	1	1	DH3
937	chr10	20987674	20987674	1	-	1	22	DH3
938	chr10	20987674	20987674	1	-	1	78	DH3
939	chr10	20987674	20987674	1	-	1	4	DH3
940	chr10	20987674	20987674	1	-	1	6	DH3
941	chr10	20987674	20987674	1	-	1	121	DH3
942	chr10	20987674	20987674	1	-	1	66	DH3
943	chr10	20987674	20987674	1	-	1	120	DH3
944	chr10	20987674	20987674	1	-	1	10	DH3
945	chr10	20987674	20987674	1	-	1	312	DH3
946	chr10	20987674	20987674	1	-	1	67	DH3
947	chr10	20987674	20987674	1	-	1	98	DH3
948	chr10	20987674	20987674	1	-	1	52	DH3
949	chr10	20987674	20987674	1	-	1	1	DH3
950	chr10	20987674	20987674	1	-	1	18	DH3
951	chr10	20987674	20987674	1	-	1	4	DH3
952	chr10	20987674	20987674	1	-	1	342	DH3
953	chr10	20987674	20987674	1	-	1	39	DH3
954	chr10	20987674	20987674	1	-	1	231	DH3
955	chr10	20987674	20987674	1	-	1	43	DH3
956	chr10	20987674	20987674	1	-	1	59	DH3
957	chr10	20987674	20987674	1	-	1	147	DH3
958	chr10	20987674	20987674	1	-	1	256	DH3
959	chr10	20987674	20987674	1	-	1	21	DH3
960	chr10	20987674	20987674	1	-	1	1	DH3
961	chr10	20987674	20987674	1	-	1	138	DH3
962	chr10	20987674	20987674	1	-	1	2	DH3
963	chr10	20987674	20987674	1	-	1	2	DH3
964	chr10	20987674	20987674	1	-	1	12	DH3
965	chr10	20987674	20987674	1	-	1	12	DH3
966	chr10	20987674	20987674	1	-	1	10	DH3
967	chr10	20987674	20987674	1	-	1	1	DH3
968	chr10	20987674	20987674	1	-	1	274	DH3
969	chr10	20987674	20987674	1	-	1	270	DH3
970	chr10	20987674	20987674	1	-	1	411	DH3
971	chr10	20987674	20987674	1	-	1	4	DH3
972	chr10	20987674	20987674	1	-	1	644	DH3
973	chr10	20987674	20987674	1	-	1	1	DH3
974	chr10	20987674	20987674	1	-	1	478	DH3
975	chr10	20987674	20987674	1	-	1	304	DH3
976	chr10	20987674	20987674	1	-	1	1	DH3
977	chr10	20987674	20987674	1	-	1	27	DH3
978	chr10	20987674	20987674	1	-	1	3	DH3
979	chr10	20987674	20987674	1	-	1	30	DH3
980	chr10	20987674	20987674	1	-	1	373	DH3
981	chr10	20987674	20987674	1	-	1	69	DH3
982	chr10	20987674	20987674	1	-	1	277	DH3
983	chr10	20987674	20987674	1	-	1	1	DH3
984	chr10	20987674	20987674	1	-	1	2107	DH3
985	chr10	20987674	20987674	1	-	1	142	DH3
986	chr10	20987674	20987674	1	-	1	319	DH3
987	chr10	20987674	20987674	1	-	1	2	DH3
988	chr10	20987674	20987674	1	-	1	1	DH3
989	chr10	20987674	20987674	1	-	1	1342	DH3
990	chr10	20987674	20987674	1	-	1	63	DH3
991	chr10	20987674	20987674	1	-	1	19	DH3
992	chr10	20987674	20987674	1	-	1	2	DH3
993	chr10	20987674	20987674	1	-	1	113	DH3
994	chr10	20987674	20987674	1	-	1	5	DH3
995	chr10	20987674	20987674	1	-	1	28	DH3
996	chr10	20987674	20987674	1	-	1	21	DH3
997	chr10	20987674	20987674	1	-	1	3	DH3
998	chr10	20987674	20987674	1	-	1	854	DH3
999	chr10	20987674	20987674	1	-	1	1	DH3
1000	chr10	20987674	20987674	1	-	1	40	DH3
1001	chr10	20987674	20987674	1	-	1	3179	DH3
1002	chr10	20987674	20987674	1	-	1	1275	DH3
1003	chr10	20987674	20987674	1	-	1	1135	DH3
1004	chr10	20987674	20987674	1	-	1	83	DH3
1005	chr10	20987674	20987674	1	-	1	24	DH3
1006	chr10	20987674	20987674	1	-	1	77	DH3
1007	chr10	20987674	20987674	1	-	1	21	DH3
1008	chr10	20987674	20987674	1	-	1	2	DH3
1009	chr10	20987674	20987674	1	-	1	13	DH3
1010	chr10	20987674	20987674	1	-	1	3448	DH3
1011	chr10	20987674	20987674	1	-	1	46	DH3
1012	chr10	20987674	20987674	1	-	1	20	DH3
1013	chr10	20987674	20987674	1	-	1	41	DH3
1014	chr10	20987674	20987674	1	-	1	21	DH3
1015	chr10	20987674	20987674	1	-	1	878	DH3
1016	chr10	40243553	40243553	1	-	1	65	DH3
1017	chr10	74780446	74780446	1	-	1	71	DH3
1018	chr10	75299888	75299888	1	-	1	1	DH3
1019	chr10	75299888	75299888	1	-	1	1	DH3
1020	chr10	75299888	75299888	1	-	1	1	DH3
1021	chr10	75299888	75299888	1	-	1	4	DH3
1022	chr10	75299888	75299888	1	-	1	1	DH3
1023	chr10	79564119	79564119	1	-	1	2	DH3
1024	chr11	100926012	100926012	1	+	1	1	DH3
1025	chr11	101842912	101842912	1	+	1	22	DH3
1026	chr11	117150877	117150877	1	+	1	56	DH3
1027	chr11	119523177	119523177	1	+	1	12	DH3
1028	chr11	18769603	18769603	1	+	1	44	DH3
1029	chr11	3273855	3273855	1	+	1	1	DH3
1030	chr11	54658025	54658025	1	+	1	1	DH3
1031	chr11	59915839	59915839	1	+	1	4	DH3
1032	chr11	67390233	67390233	1	+	1	89	DH3
1033	chr11	69610815	69610815	1	+	1	1	DH3
1034	chr11	74387310	74387310	1	+	1	255	DH3
1035	chr11	83005264	83005264	1	+	1	1	DH3
1036	chr11	86554761	86554761	1	+	1	4	DH3
1037	chr11	87958877	87958877	1	+	1	1	DH3
1038	chr11	87958879	87958879	1	+	1	1	DH3
1039	chr11	87958881	87958881	1	+	1	1	DH3
1040	chr11	91316053	91316053	1	+	1	90	DH3
1041	chr11	98765944	98765944	1	+	1	4	DH3
1042	chr11	100245874	100245874	1	-	1	1	DH3
1043	chr11	107018329	107018329	1	-	1	1	DH3
1044	chr11	117810043	117810043	1	-	1	9	DH3
1045	chr11	118946585	118946585	1	-	1	44	DH3
1046	chr11	30687076	30687076	1	-	1	16	DH3
1047	chr11	68244943	68244943	1	-	1	1	DH3
1048	chr11	68244943	68244943	1	-	1	6	DH3
1049	chr11	68244943	68244943	1	-	1	8	DH3
1050	chr11	68244943	68244943	1	-	1	6	DH3
1051	chr11	68244943	68244943	1	-	1	202	DH3
1052	chr11	68244943	68244943	1	-	1	2	DH3
1053	chr11	68244943	68244943	1	-	1	24	DH3
1054	chr11	68244943	68244943	1	-	1	60	DH3
1055	chr11	68244943	68244943	1	-	1	7	DH3
1056	chr11	68244943	68244943	1	-	1	4	DH3
1057	chr11	68244943	68244943	1	-	1	2	DH3
1058	chr11	68244943	68244943	1	-	1	135	DH3
1059	chr11	68244943	68244943	1	-	1	1	DH3
1060	chr11	68244943	68244943	1	-	1	134	DH3
1061	chr11	68244943	68244943	1	-	1	199	DH3
1062	chr11	68244943	68244943	1	-	1	11	DH3
1063	chr11	68244943	68244943	1	-	1	359	DH3
1064	chr11	68244943	68244943	1	-	1	4	DH3
1065	chr11	68244943	68244943	1	-	1	3	DH3
1066	chr11	68244943	68244943	1	-	1	88	DH3
1067	chr11	68244943	68244943	1	-	1	241	DH3
1068	chr11	68244943	68244943	1	-	1	1	DH3
1069	chr11	68244943	68244943	1	-	1	200	DH3
1070	chr11	68244943	68244943	1	-	1	216	DH3
1071	chr11	68244943	68244943	1	-	1	23	DH3
1072	chr11	68244943	68244943	1	-	1	3	DH3
1073	chr11	68244943	68244943	1	-	1	8	DH3
1074	chr11	68244943	68244943	1	-	1	82	DH3
1075	chr11	68244943	68244943	1	-	1	1	DH3
1076	chr11	68244943	68244943	1	-	1	61	DH3
1077	chr11	68273686	68273686	1	-	1	1	DH3
1078	chr11	70401600	70401600	1	-	1	115	DH3
1079	chr11	75465171	75465171	1	-	1	14	DH3
1080	chr11	75992173	75992173	1	-	1	2	DH3
1081	chr11	77183150	77183150	1	-	1	1	DH3
1082	chr11	77499317	77499317	1	-	1	1	DH3
1083	chr11	77499317	77499317	1	-	1	1	DH3
1084	chr11	77499317	77499317	1	-	1	1	DH3
1085	chr11	80598353	80598353	1	-	1	1	DH3
1086	chr11	94010501	94010501	1	-	1	2	DH3
1087	chr12	55289520	55289520	1	+	1	16	DH3
1088	chr12	80746723	80746723	1	+	1	1	DH3
1089	chr12	80746724	80746724	1	+	1	134	DH3
1091	chr12	86887415	86887415	1	+	1	2	DH3
1092	chr12	86887416	86887416	1	+	1	1	DH3
1093	chr12	8948537	8948537	1	+	1	1	DH3
1094	chr12	113138609	113138609	1	-	1	1	DH3
1095	chr12	53794164	53794164	1	-	1	1988	DH3
1096	chr12	86874122	86874122	1	-	1	1	DH3
1097	chr13	108410318	108410318	1	+	1	177	DH3
1098	chr13	113624736	113624736	1	+	1	11	DH3
1099	chr13	37715443	37715443	1	+	1	1	DH3
1100	chr13	45999052	45999052	1	+	1	14	DH3
1101	chr13	46972916	46972916	1	+	1	2	DH3
1102	chr13	46972918	46972918	1	+	1	1584	DH3
1103	chr13	46972919	46972919	1	+	1	1	DH3
1104	chr13	55613994	55613994	1	+	1	1	DH3
1105	chr13	5713938	5713938	1	+	1	2	DH3
1106	chr13	68721348	68721348	1	+	1	11	DH3
1107	chr13	79023279	79023279	1	+	1	48	DH3
1108	chr13	112345217	112345217	1	-	1	44	DH3
1109	chr13	40989916	40989916	1	-	1	11	DH3
1110	chr13	43883618	43883618	1	-	1	532	DH3
1111	chr13	46831819	46831819	1	-	1	1	DH3
1112	chr13	56278187	56278187	1	-	1	2	DH3
1113	chr13	64513761	64513761	1	-	1	75	DH3
1114	chr13	81316012	81316012	1	-	1	3	DH3
1115	chr14	119335348	119335348	1	+	1	1	DH3
1117	chr14	13117473	13117473	1	-	1	9	DH3
1118	chr14	13117473	13117473	1	-	1	1	DH3
1119	chr14	13117473	13117473	1	-	1	14	DH3
1120	chr14	13117473	13117473	1	-	1	50	DH3
1121	chr14	13117473	13117473	1	-	1	1	DH3
1122	chr14	13117473	13117473	1	-	1	189	DH3
1123	chr14	13117473	13117473	1	-	1	8	DH3
1124	chr14	13117473	13117473	1	-	1	171	DH3
1125	chr14	13117473	13117473	1	-	1	14	DH3
1126	chr14	13117473	13117473	1	-	1	1	DH3
1127	chr14	13117473	13117473	1	-	1	138	DH3
1128	chr14	13117473	13117473	1	-	1	116	DH3
1129	chr14	13117473	13117473	1	-	1	2	DH3
1130	chr14	13117473	13117473	1	-	1	781	DH3
1131	chr14	13117473	13117473	1	-	1	6	DH3
1132	chr14	13117473	13117473	1	-	1	101	DH3
1133	chr14	13117473	13117473	1	-	1	29	DH3
1134	chr14	13117473	13117473	1	-	1	144	DH3
1135	chr14	13117473	13117473	1	-	1	9	DH3
1136	chr14	13117473	13117473	1	-	1	5	DH3
1137	chr14	13117473	13117473	1	-	1	235	DH3
1138	chr14	13117473	13117473	1	-	1	3	DH3
1139	chr14	13117473	13117473	1	-	1	5	DH3
1140	chr14	13117473	13117473	1	-	1	1	DH3
1141	chr14	13117473	13117473	1	-	1	1098	DH3
1142	chr14	13117473	13117473	1	-	1	12	DH3
1143	chr14	32244255	32244255	1	-	1	1	DH3
1144	chr14	32482322	32482322	1	-	1	1381	DH3
1145	chr14	56234275	56234275	1	-	1	1	DH3
1146	chr14	56529572	56529572	1	-	1	404	DH3
1147	chr14	56529572	56529572	1	-	1	1	DH3
1148	chr15	102231178	102231178	1	+	1	1	DH3
1149	chr15	31470349	31470349	1	+	1	90	DH3
1150	chr15	55688035	55688035	1	+	1	2511	DH3
1151	chr15	61817314	61817314	1	+	1	1	DH3
1152	chr15	61821477	61821477	1	+	1	1	DH3
1153	chr15	61916784	61916784	1	+	1	1	DH3
1154	chr15	68091122	68091122	1	+	1	47	DH3
1155	chr15	80579497	80579497	1	+	1	1	DH3
1156	chr15	84143126	84143126	1	+	1	6	DH3
1157	chr15	89140135	89140135	1	+	1	877	DH3
1158	chr15	94063924	94063924	1	+	1	10	DH3
1159	chr15	99219126	99219126	1	+	1	2	DH3
1160	chr15	103087204	103087204	1	-	1	3	DH3
1161	chr15	103126905	103126905	1	-	1	1	DH3
1162	chr15	36646639	36646639	1	-	1	1	DH3
1163	chr15	36646639	36646639	1	-	1	1359	DH3
1164	chr15	61815348	61815348	1	-	1	1	DH3
1165	chr15	61815577	61815577	1	-	1	1	DH3
1166	chr15	61815577	61815577	1	-	1	1	DH3
1167	chr15	61815577	61815577	1	-	1	1	DH3
1168	chr15	61815577	61815577	1	-	1	1	DH3
1169	chr15	61815659	61815659	1	-	1	2	DH3
1170	chr15	61815577	61815577	1	-	1	2	DH3
1171	chr15	61815659	61815659	1	-	1	1	DH3
1172	chr15	61815659	61815659	1	-	1	1	DH3
1173	chr15	61815659	61815659	1	-	1	1	DH3
1174	chr15	61815659	61815659	1	-	1	3	DH3
1175	chr15	61815659	61815659	1	-	1	1	DH3
1176	chr15	61815659	61815659	1	-	1	1	DH3
1177	chr15	61815752	61815752	1	-	1	1	DH3
1178	chr15	61816442	61816442	1	-	1	1	DH3
1179	chr15	61816442	61816442	1	-	1	1	DH3
1180	chr15	72760055	72760055	1	-	1	105	DH3
1181	chr15	74786858	74786858	1	-	1	2	DH3
1182	chr15	78429039	78429039	1	-	1	2	DH3
1183	chr15	79184540	79184540	1	-	1	511	DH3
1184	chr15	79906214	79906214	1	-	1	12	DH3
1185	chr15	82049739	82049739	1	-	1	1	DH3
1186	chr15	84155415	84155415	1	-	1	9	DH3
1187	chr15	97673782	97673782	1	-	1	182	DH3
1188	chr15	98492509	98492509	1	-	1	1	DH3
1189	chr15	98817131	98817131	1	-	1	1	DH3
1190	chr16	11053311	11053311	1	+	1	1	DH3
1191	chr16	11053314	11053314	1	+	1	5	DH3
1192	chr16	11053317	11053317	1	+	1	46	DH3
1193	chr16	11053320	11053320	1	+	1	24	DH3
1194	chr16	11053323	11053323	1	+	1	1	DH3
1195	chr16	11067938	11067938	1	+	1	30	DH3
1196	chr16	33777406	33777406	1	+	1	23	DH3
1197	chr16	4004140	4004140	1	+	1	37	DH3
1198	chr16	4370849	4370849	1	+	1	87	DH3
1199	chr16	4683652	4683652	1	+	1	2	DH3
1200	chr16	57211692	57211692	1	+	1	13	DH3
1201	chr16	91449491	91449491	1	+	1	2	DH3
1202	chr16	92874695	92874695	1	+	1	1	DH3
1203	chr16	22656590	22656590	1	-	1	3	DH3
1204	chr16	30387035	30387035	1	-	1	1	DH3
1205	chr16	33585167	33585167	1	-	1	3	DH3
1206	chr16	89992891	89992891	1	-	1	108	DH3
1207	chr16	97129074	97129074	1	-	1	80	DH3
1208	chr17	23934664	23934664	1	+	1	1	DH3
1209	chr17	28346305	28346305	1	+	1	228	DH3
1212	chr17	34036233	34036233	1	+	1	26	DH3
1213	chr17	47657980	47657980	1	+	1	1	DH3
1214	chr17	47664074	47664074	1	+	1	1	DH3
1215	chr17	82017566	82017566	1	+	1	1	DH3
1216	chr17	84353810	84353810	1	+	1	3	DH3
1217	chr17	84499024	84499024	1	+	1	1	DH3
1218	chr17	84967179	84967179	1	+	1	1	DH3
1219	chr17	27762265	27762265	1	-	1	85	DH3
1220	chr17	40945128	40945128	1	-	1	2	DH3
1221	chr17	48598015	48598015	1	-	1	3	DH3
1222	chr17	50208304	50208304	1	-	1	1	DH3
1223	chr17	56443067	56443067	1	-	1	1	DH3
1224	chr18	32452303	32452303	1	+	1	1	DH3
1225	chr18	32567274	32567274	1	+	1	2	DH3
1226	chr18	39302549	39302549	1	+	1	6	DH3
1227	chr18	44540899	44540899	1	+	1	670	DH3
1228	chr18	50184534	50184534	1	+	1	4	DH3
1229	chr18	80458641	80458641	1	+	1	2	DH3
1230	chr18	65559768	65559768	1	-	1	1	DH3
1231	chr18	75435841	75435841	1	-	1	1	DH3
1232	chr18	85120804	85120804	1	-	1	2	DH3
1233	chr19	10277979	10277979	1	+	1	1	DH3
1234	chr19	12081101	12081101	1	+	1	390	DH3
1235	chr19	34799923	34799923	1	+	1	2	DH3
1237	chr19	4186666	4186666	1	+	1	6	DH3
1238	chr19	47213066	47213066	1	+	1	1	DH3
1239	chr19	47524859	47524859	1	+	1	18	DH3
1240	chr19	5845337	5845337	1	+	1	1	DH3
1241	chr19	10010737	10010737	1	-	1	2	DH3
1242	chr19	33028120	33028120	1	-	1	2	DH3
1243	chr19	35227229	35227229	1	-	1	40	DH3
1244	chr19	53256259	53256259	1	-	1	1	DH3
1245	chr19	53514542	53514542	1	-	1	7	DH3
1246	chr19	8878447	8878447	1	-	1	2	DH3
1247	chr2	103734371	103734371	1	+	1	5	DH3
1248	chr2	103741939	103741939	1	+	1	5	DH3
1250	chr2	127091673	127091673	1	+	1	1	DH3
1251	chr2	150575824	150575824	1	+	1	2	DH3
1252	chr2	152790949	152790949	1	+	1	18	DH3
1253	chr2	153385886	153385886	1	+	1	2	DH3
1255	chr2	163520445	163520445	1	+	1	512	DH3
1256	chr2	165709639	165709639	1	+	1	1	DH3
1257	chr2	179862689	179862689	1	+	1	9	DH3
1259	chr2	57082019	57082019	1	+	1	2	DH3
1261	chr2	75543449	75543449	1	+	1	95	DH3
1262	chr2	91037394	91037394	1	+	1	739	DH3
1263	chr2	11466229	11466229	1	-	1	7	DH3
1264	chr2	116756804	116756804	1	-	1	2	DH3
1265	chr2	118133975	118133975	1	-	1	1	DH3
1266	chr2	118993539	118993539	1	-	1	1	DH3
1267	chr2	153353374	153353374	1	-	1	28	DH3
1268	chr2	162880987	162880987	1	-	1	52	DH3
1269	chr2	164658580	164658580	1	-	1	76	DH3
1270	chr2	165779720	165779720	1	-	1	4	DH3
1271	chr2	166571343	166571343	1	-	1	1	DH3
1272	chr2	169958140	169958140	1	-	1	1	DH3
1273	chr2	26433146	26433146	1	-	1	3	DH3
1274	chr2	34833937	34833937	1	-	1	15	DH3
1275	chr2	35351593	35351593	1	-	1	1	DH3
1276	chr2	49125863	49125863	1	-	1	1	DH3
1277	chr2	93321362	93321362	1	-	1	3763	DH3
1278	chr3	142193441	142193441	1	+	1	191	DH3
1279	chr3	148154590	148154590	1	+	1	166	DH3
1280	chr3	148507703	148507703	1	+	1	8	DH3
1281	chr3	88397873	88397873	1	+	1	2	DH3
1282	chr3	94779025	94779025	1	+	1	1	DH3
1283	chr3	95333616	95333616	1	+	1	1	DH3
1284	chr3	103604482	103604482	1	-	1	437	DH3
1285	chr3	106634676	106634676	1	-	1	2	DH3
1286	chr3	126358993	126358993	1	-	1	1	DH3
1287	chr3	135267052	135267052	1	-	1	1	DH3
1288	chr3	146443489	146443489	1	-	1	2	DH3
1289	chr3	19218829	19218829	1	-	1	18	DH3
1290	chr3	68966285	68966285	1	-	1	1208	DH3
1291	chr3	89675898	89675898	1	-	1	1	DH3
1292	chr3	90402486	90402486	1	-	1	16	DH3
1294	chr4	134309772	134309772	1	+	1	1	DH3
1295	chr4	134319029	134319029	1	+	1	13	DH3
1296	chr4	147456970	147456970	1	+	1	316	DH3
1297	chr4	154556261	154556261	1	+	1	1	DH3
1298	chr4	45501056	45501056	1	+	1	9	DH3
1299	chr4	97476726	97476726	1	+	1	1	DH3
1300	chr4	122707633	122707633	1	-	1	1	DH3
1301	chr4	133151681	133151681	1	-	1	1	DH3
1302	chr4	140255341	140255341	1	-	1	21	DH3
1303	chr4	141807290	141807290	1	-	1	1	DH3
1304	chr4	144586676	144586676	1	-	1	33	DH3
1305	chr4	153923865	153923865	1	-	1	15	DH3
1306	chr4	154302123	154302123	1	-	1	1	DH3
1307	chr4	43428911	43428911	1	-	1	1	DH3
1308	chr4	43495191	43495191	1	-	1	8	DH3
1309	chr4	59831691	59831691	1	-	1	10	DH3
1310	chr4	62177260	62177260	1	-	1	9	DH3
1311	chr5	108153922	108153922	1	+	1	1	DH3
1314	chr5	108154898	108154898	1	+	1	1	DH3
1315	chr5	108161803	108161803	1	+	1	1	DH3
1316	chr5	108166383	108166383	1	+	1	1	DH3
1319	chr5	108202193	108202193	1	+	1	2	DH3
1320	chr5	108202381	108202381	1	+	1	1	DH3
1321	chr5	108205617	108205617	1	+	1	11	DH3
1322	chr5	110705838	110705838	1	+	1	1	DH3
1323	chr5	115133367	115133367	1	+	1	7	DH3
1324	chr5	115603081	115603081	1	+	1	1	DH3
1325	chr5	121847180	121847180	1	+	1	396	DH3
1326	chr5	124494551	124494551	1	+	1	4	DH3
1327	chr5	141071927	141071927	1	+	1	10	DH3
1328	chr5	150059407	150059407	1	+	1	6	DH3
1329	chr5	31523407	31523407	1	+	1	25	DH3
1330	chr5	75847166	75847166	1	+	1	1	DH3
1331	chr5	77379157	77379157	1	+	1	3	DH3
1332	chr5	92760976	92760976	1	+	1	37	DH3
1333	chr5	99834864	99834864	1	+	1	233	DH3
1334	chr5	108145396	108145396	1	-	1	1	DH3
1335	chr5	108146269	108146269	1	-	1	1	DH3
1336	chr5	108146269	108146269	1	-	1	1	DH3
1337	chr5	108146269	108146269	1	-	1	1	DH3
1338	chr5	108146269	108146269	1	-	1	1	DH3
1339	chr5	108177701	108177701	1	-	1	3	DH3
1340	chr5	108177701	108177701	1	-	1	18	DH3
1341	chr5	108177701	108177701	1	-	1	16	DH3
1342	chr5	108177701	108177701	1	-	1	69	DH3
1343	chr5	108177701	108177701	1	-	1	11	DH3
1344	chr5	108177701	108177701	1	-	1	4	DH3
1345	chr5	108177701	108177701	1	-	1	45	DH3
1346	chr5	108177701	108177701	1	-	1	6	DH3
1347	chr5	108177701	108177701	1	-	1	161	DH3
1348	chr5	108177701	108177701	1	-	1	14	DH3
1349	chr5	108177701	108177701	1	-	1	30	DH3
1350	chr5	108177701	108177701	1	-	1	416	DH3
1351	chr5	108177701	108177701	1	-	1	2	DH3
1352	chr5	108177701	108177701	1	-	1	2	DH3
1353	chr5	108177701	108177701	1	-	1	1	DH3
1354	chr5	108177701	108177701	1	-	1	27	DH3
1355	chr5	108177701	108177701	1	-	1	25	DH3
1356	chr5	108177701	108177701	1	-	1	12	DH3
1357	chr5	108177701	108177701	1	-	1	3	DH3
1358	chr5	108177701	108177701	1	-	1	2	DH3
1359	chr5	108177701	108177701	1	-	1	28	DH3
1360	chr5	108177701	108177701	1	-	1	1201	DH3
1361	chr5	108177701	108177701	1	-	1	1026	DH3
1362	chr5	108177701	108177701	1	-	1	9	DH3
1363	chr5	108177701	108177701	1	-	1	3	DH3
1364	chr5	111966573	111966573	1	-	1	129	DH3
1365	chr5	134711456	134711456	1	-	1	2	DH3
1366	chr5	139884034	139884034	1	-	1	301	DH3
1367	chr5	33678275	33678275	1	-	1	1	DH3
1368	chr5	3651069	3651069	1	-	1	2156	DH3
1369	chr6	117840441	117840441	1	+	1	38	DH3
1370	chr6	121192459	121192459	1	+	1	24	DH3
1371	chr6	129895838	129895838	1	+	1	1	DH3
1372	chr6	136855374	136855374	1	+	1	1	DH3
1373	chr6	140559057	140559057	1	+	1	695	DH3
1374	chr6	145252087	145252087	1	+	1	1	DH3
1375	chr6	29220529	29220529	1	+	1	1	DH3
1376	chr6	38483254	38483254	1	+	1	2	DH3
1377	chr6	47622886	47622886	1	+	1	1	DH3
1378	chr6	99340499	99340499	1	+	1	2	DH3
1379	chr6	111223425	111223425	1	-	1	1	DH3
1380	chr6	122902779	122902779	1	-	1	1	DH3
1381	chr6	127128343	127128343	1	-	1	108	DH3
1382	chr6	129423158	129423158	1	-	1	1	DH3
1383	chr6	73205480	73205480	1	-	1	1	DH3
1393	chr6	87451933	87451933	1	-	1	1	DH3
1394	chr6	87451933	87451933	1	-	1	1	DH3
1395	chr6	87451933	87451933	1	-	1	1	DH3
1396	chr6	87451933	87451933	1	-	1	1	DH3
1397	chr6	87451933	87451933	1	-	1	1	DH3
1398	chr7	104359055	104359055	1	+	1	1	DH3
1400	chr7	133811713	133811713	1	+	1	3	DH3
1401	chr7	134279104	134279104	1	+	1	2	DH3
1402	chr7	26540786	26540786	1	+	1	74	DH3
1403	chr7	31708866	31708866	1	+	1	1	DH3
1404	chr7	66007505	66007505	1	+	1	32	DH3
1405	chr7	87978531	87978531	1	+	1	1	DH3
1406	chr7	91034871	91034871	1	+	1	55	DH3
1407	chr7	106681324	106681324	1	-	1	77	DH3
1408	chr7	147386908	147386908	1	-	1	174	DH3
1409	chr7	148067218	148067218	1	-	1	1	DH3
1410	chr7	149567799	149567799	1	-	1	4	DH3
1411	chr7	19853195	19853195	1	-	1	10	DH3
1412	chr7	31197089	31197089	1	-	1	7	DH3
1413	chr7	75430523	75430523	1	-	1	1	DH3
1414	chr7	87519364	87519364	1	-	1	1	DH3
1415	chr7	90800875	90800875	1	-	1	146	DH3
1416	chr8	126319625	126319625	1	+	1	16	DH3
1417	chr8	72799427	72799427	1	+	1	1	DH3
1418	chr8	72803546	72803546	1	+	1	1	DH3
1419	chr8	74256175	74256175	1	+	1	14	DH3
1420	chr8	85663734	85663734	1	+	1	1	DH3
1421	chr8	87494097	87494097	1	+	1	1	DH3
1422	chr8	97509496	97509496	1	+	1	829	DH3
1423	chr8	10848269	10848269	1	-	1	1	DH3
1424	chr8	13339785	13339785	1	-	1	1	DH3
1425	chr8	13432883	13432883	1	-	1	1	DH3
1426	chr8	23168620	23168620	1	-	1	2	DH3
1427	chr8	35733379	35733379	1	-	1	1	DH3
1428	chr8	35733379	35733379	1	-	1	2	DH3
1429	chr8	84135909	84135909	1	-	1	2	DH3
1430	chr9	107885408	107885408	1	+	1	312	DH3
1431	chr9	110959016	110959016	1	+	1	2	DH3
1432	chr9	113690441	113690441	1	+	1	1	DH3
1433	chr9	119887983	119887983	1	+	1	2	DH3
1434	chr9	121269934	121269934	1	+	1	1	DH3
1436	chr9	21601563	21601563	1	+	1	375	DH3
1437	chr9	22233878	22233878	1	+	1	1	DH3
1438	chr9	44045763	44045763	1	+	1	1	DH3
1439	chr9	45086100	45086100	1	+	1	83	DH3
1440	chr9	45099197	45099197	1	+	1	5	DH3
1441	chr9	48521110	48521110	1	+	1	856	DH3
1442	chr9	94458466	94458466	1	+	1	5	DH3
1443	chr9	110569579	110569579	1	-	1	30	DH3
1444	chr9	116145895	116145895	1	-	1	1	DH3
1445	chr9	118315410	118315410	1	-	1	1	DH3
1446	chr9	118741142	118741142	1	-	1	84	DH3
1447	chr9	21428948	21428948	1	-	1	2	DH3
1448	chr9	32728309	32728309	1	-	1	1	DH3
1449	chr9	57491366	57491366	1	-	1	87	DH3
1450	chr9	58507367	58507367	1	-	1	37	DH3
1451	chr9	98397252	98397252	1	-	1	8	DH3
1453	chrX	11301857	11301857	1	-	1	1	DH3
1454	chrX	50098487	50098487	1	-	1	1	DH3
1455	chrX	50098487	50098487	1	-	1	1	DH3
1456	chrX	50098487	50098487	1	-	1	1	DH3
1457	chrX	71488775	71488775	1	-	1	95	DH3
1458	chrX	96154953	96154953	1	-	1	1286	DH3
1510	chr15	61821477	61821477	1	+	68	7147	DH4	Myc	Myc proto-oncogene protein
1550	chr2	25320857	25320857	1	+	5	283	DH4	-
1592	chr7	152275132	152275132	1	+	5	7	DH4	-
1465	chr10	20955639	20955639	1	+	3	3	DH4	-
1594	chr7	87978531	87978531	1	+	2	2	DH4	-
1609	chrX	53711399	53711399	1	+	2	6	DH4	Ddx26b	DEAD/H box polypeptide 26B
1572	chr5	108154896	108154896	1	+	2	2	DH4	Gfi1	Growth factor independent 1
1459	chr1	133599067	133599067	1	+	1	30	DH4
1460	chr1	134276921	134276921	1	+	1	57	DH4
1461	chr1	136415728	136415728	1	+	1	4	DH4
1462	chr1	182965284	182965284	1	+	1	12	DH4
1463	chr1	22245323	22245323	1	+	1	1	DH4
1464	chr1	180992434	180992434	1	-	1	8	DH4
1466	chr10	61796506	61796506	1	+	1	192	DH4
1467	chr10	93353103	93353103	1	+	1	6	DH4
1468	chr10	20812089	20812089	1	-	1	33	DH4
1469	chr10	20987674	20987674	1	-	1	1	DH4
1470	chr10	66532000	66532000	1	-	1	31	DH4
1471	chr10	79344627	79344627	1	-	1	2	DH4
1472	chr10	94751485	94751485	1	-	1	43	DH4
1473	chr11	100564676	100564676	1	+	1	1	DH4
1474	chr11	104474310	104474310	1	+	1	3	DH4
1475	chr11	3273855	3273855	1	+	1	1	DH4
1476	chr11	4397696	4397696	1	+	1	33	DH4
1477	chr11	48601781	48601781	1	+	1	1	DH4
1478	chr11	102801184	102801184	1	-	1	1	DH4
1479	chr11	107018329	107018329	1	-	1	142	DH4
1480	chr11	109447801	109447801	1	-	1	5	DH4
1481	chr11	115626421	115626421	1	-	1	1	DH4
1482	chr11	19825253	19825253	1	-	1	1	DH4
1483	chr11	5085003	5085003	1	-	1	10	DH4
1484	chr11	5085003	5085003	1	-	1	1	DH4
1485	chr11	5085003	5085003	1	-	1	12	DH4
1486	chr11	5085003	5085003	1	-	1	5	DH4
1487	chr11	5085003	5085003	1	-	1	4	DH4
1488	chr11	5085003	5085003	1	-	1	4	DH4
1489	chr11	5085003	5085003	1	-	1	1	DH4
1490	chr11	59914350	59914350	1	-	1	4	DH4
1491	chr11	59914350	59914350	1	-	1	19	DH4
1492	chr11	62661672	62661672	1	-	1	7	DH4
1493	chr11	69714257	69714257	1	-	1	1	DH4
1494	chr11	69714257	69714257	1	-	1	1	DH4
1495	chr11	69714257	69714257	1	-	1	1	DH4
1496	chr11	95702850	95702850	1	-	1	45	DH4
1497	chr12	103396311	103396311	1	+	1	142	DH4
1498	chr12	40749612	40749612	1	+	1	72	DH4
1499	chr12	86887414	86887414	1	+	1	1	DH4
1500	chr12	33999487	33999487	1	-	1	93	DH4
1501	chr12	77773069	77773069	1	-	1	17	DH4
1502	chr12	80996333	80996333	1	-	1	10	DH4
1503	chr13	37715443	37715443	1	+	1	1	DH4
1504	chr13	49658225	49658225	1	+	1	2	DH4
1505	chr14	121764619	121764619	1	-	1	85	DH4
1506	chr14	23576264	23576264	1	-	1	1	DH4
1507	chr14	56223727	56223727	1	-	1	253	DH4
1508	chr14	61504055	61504055	1	-	1	1	DH4
1509	chr15	61817314	61817314	1	+	1	1	DH4
1511	chr15	61821480	61821480	1	+	1	1	DH4
1512	chr15	61815577	61815577	1	-	1	1	DH4
1513	chr15	75429185	75429185	1	-	1	2	DH4
1514	chr15	76530518	76530518	1	-	1	6	DH4
1515	chr15	81997292	81997292	1	-	1	2	DH4
1516	chr15	95681581	95681581	1	-	1	2	DH4
1517	chr16	55890893	55890893	1	+	1	1	DH4
1518	chr16	91871691	91871691	1	+	1	1	DH4
1519	chr16	92867809	92867809	1	+	1	56	DH4
1520	chr16	10733333	10733333	1	-	1	1	DH4
1521	chr16	33776805	33776805	1	-	1	41	DH4
1522	chr16	75351919	75351919	1	-	1	36	DH4
1523	chr17	26902501	26902501	1	+	1	6	DH4
1524	chr17	27724952	27724952	1	+	1	38	DH4
1525	chr17	29631827	29631827	1	+	1	1	DH4
1526	chr17	34825188	34825188	1	+	1	5	DH4
1527	chr17	66450384	66450384	1	+	1	30	DH4
1528	chr17	27342321	27342321	1	-	1	4	DH4
1529	chr17	27457283	27457283	1	-	1	15	DH4
1530	chr17	56443067	56443067	1	-	1	1	DH4
1531	chr17	71350552	71350552	1	-	1	4	DH4
1532	chr17	84053055	84053055	1	-	1	70	DH4
1533	chr18	61134106	61134106	1	+	1	102	DH4
1534	chr18	78035980	78035980	1	+	1	132	DH4
1535	chr18	53322213	53322213	1	-	1	60	DH4
1536	chr18	85120804	85120804	1	-	1	1	DH4
1537	chr19	35226782	35226782	1	+	1	18	DH4
1538	chr19	45603220	45603220	1	+	1	118	DH4
1539	chr19	6668663	6668663	1	+	1	21	DH4
1540	chr19	37311757	37311757	1	-	1	1	DH4
1541	chr19	4191772	4191772	1	-	1	1	DH4
1542	chr19	55351304	55351304	1	-	1	1	DH4
1543	chr19	5660255	5660255	1	-	1	6	DH4
1544	chr19	56622474	56622474	1	-	1	123	DH4
1545	chr19	57434801	57434801	1	-	1	9	DH4
1546	chr2	158546764	158546764	1	+	1	1	DH4
1547	chr2	165707775	165707775	1	+	1	2	DH4
1548	chr2	172910772	172910772	1	+	1	1	DH4
1549	chr2	25023112	25023112	1	+	1	7	DH4
1551	chr2	30164541	30164541	1	+	1	15	DH4
1552	chr2	91790752	91790752	1	+	1	1	DH4
1553	chr2	117183190	117183190	1	-	1	3	DH4
1554	chr2	130091204	130091204	1	-	1	279	DH4
1555	chr2	181231356	181231356	1	-	1	3	DH4
1556	chr2	25355856	25355856	1	-	1	5	DH4
1557	chr2	26431448	26431448	1	-	1	180	DH4
1558	chr2	45110130	45110130	1	-	1	46	DH4
1559	chr3	146440102	146440102	1	+	1	2	DH4
1560	chr3	14887831	14887831	1	+	1	2	DH4
1561	chr3	29912186	29912186	1	+	1	35	DH4
1562	chr3	61098343	61098343	1	+	1	51	DH4
1563	chr3	89192846	89192846	1	+	1	1	DH4
1564	chr3	152057917	152057917	1	-	1	110	DH4
1565	chr4	114729434	114729434	1	+	1	13	DH4
1566	chr4	125937786	125937786	1	+	1	1	DH4
1567	chr4	154976099	154976099	1	+	1	3	DH4
1568	chr4	20481697	20481697	1	+	1	1	DH4
1569	chr4	135062077	135062077	1	-	1	2	DH4
1570	chr4	150346032	150346032	1	-	1	2	DH4
1571	chr4	57970224	57970224	1	-	1	8	DH4
1573	chr5	108161803	108161803	1	+	1	1	DH4
1574	chr5	108166479	108166479	1	+	1	1	DH4
1575	chr5	118807897	118807897	1	+	1	12	DH4
1576	chr5	124170424	124170424	1	+	1	7	DH4
1577	chr5	143671796	143671796	1	+	1	1	DH4
1578	chr5	34037797	34037797	1	+	1	10	DH4
1579	chr5	100396731	100396731	1	-	1	187	DH4
1580	chr5	139854962	139854962	1	-	1	3	DH4
1581	chr5	22053814	22053814	1	-	1	2	DH4
1582	chr5	31496319	31496319	1	-	1	71	DH4
1583	chr5	77113218	77113218	1	-	1	256	DH4
1584	chr6	120062859	120062859	1	+	1	1	DH4
1585	chr6	148465276	148465276	1	+	1	1	DH4
1586	chr6	29647466	29647466	1	+	1	3	DH4
1587	chr6	90573777	90573777	1	+	1	6	DH4
1588	chr6	37355297	37355297	1	-	1	9	DH4
1589	chr6	87451933	87451933	1	-	1	1	DH4
1590	chr6	87451933	87451933	1	-	1	1	DH4
1591	chr7	150758172	150758172	1	+	1	1	DH4
1593	chr7	31204072	31204072	1	+	1	1	DH4
1595	chr7	140058342	140058342	1	-	1	22	DH4
1596	chr7	150787321	150787321	1	-	1	4	DH4
1597	chr8	113235849	113235849	1	+	1	7	DH4
1598	chr8	126345952	126345952	1	+	1	9	DH4
1599	chr8	28280974	28280974	1	+	1	1	DH4
1600	chr8	108210601	108210601	1	-	1	4	DH4
1601	chr8	14010517	14010517	1	-	1	3	DH4
1602	chr8	47849806	47849806	1	-	1	2	DH4
1603	chr9	110033955	110033955	1	+	1	89	DH4
1604	chr9	48521110	48521110	1	+	1	1	DH4
1605	chr9	90164506	90164506	1	+	1	6	DH4
1606	chr9	66682873	66682873	1	-	1	9	DH4
1607	chr9	88274581	88274581	1	-	1	60	DH4
1608	chrX	11710937	11710937	1	+	1	1	DH4
1610	chrX	68798611	68798611	1	+	1	1	DH4
1611	chrX	100813371	100813371	1	-	1	1	DH4
1612	chrX	53956818	53956818	1	-	1	1	DH4
1615	chr1	193149520	193149520	1	+	33	19391	DH5	-
1856	chrX	50098486	50098486	1	+	16	4226	DH5	-
1621	chr10	20941462	20941462	1	+	5	9	DH5	-
1783	chr5	108166479	108166479	1	+	5	5	DH5	-
1723	chr17	29632145	29632145	1	+	5	46	DH5	Pim1	Serine/threonine-protein kinase pim-1
1654	chr12	86887414	86887414	1	+	4	4	DH5	-
1636	chr11	54658025	54658025	1	+	3	3	DH5	Lyrm7	Complex III assembly factor LYRM7
1622	chr10	20949531	20949531	1	+	2	2	DH5	-
1748	chr2	117246120	117246120	1	+	2	9	DH5	-
1781	chr5	108158658	108158658	1	+	2	5	DH5	-
1782	chr5	108161803	108161803	1	+	2	25	DH5	-
1799	chr6	47622886	47622886	1	+	2	6808	DH5	-
1828	chr8	129300391	129300391	1	+	2	491	DH5	-
1851	chr9	57486536	57486536	1	-	2	18	DH5	Csk	Tyrosine-protein kinase CSK
1852	chr9	57486537	57486537	1	-	2	18	DH5	Csk	Tyrosine-protein kinase CSK
1780	chr5	108153922	108153922	1	+	2	3457	DH5	Gfi1	Growth factor independent 1
1733	chr17	47767205	47767205	1	-	2	1213	DH5	Med20	Mediator of RNA polymerase II transcription
1734	chr17	47767206	47767206	1	-	2	1213	DH5	Med20	Mediator of RNA polymerase II transcription
1652	chr12	84921020	84921020	1	+	2	10	DH5	Zfyve1	Zinc finger FYVE domain-containing protein 1
1613	chr1	129966283	129966283	1	+	1	97	DH5
1614	chr1	146622381	146622381	1	+	1	103	DH5
1616	chr1	173339195	173339195	1	-	1	1	DH5
1617	chr1	191632776	191632776	1	-	1	1	DH5
1618	chr1	191632776	191632776	1	-	1	1	DH5
1619	chr10	120120194	120120194	1	+	1	8	DH5
1620	chr10	124825127	124825127	1	+	1	94	DH5
1623	chr10	43539467	43539467	1	+	1	1	DH5
1624	chr10	69251076	69251076	1	+	1	1	DH5
1625	chr10	126498841	126498841	1	-	1	1	DH5
1626	chr10	20784235	20784235	1	-	1	1	DH5
1627	chr10	20987674	20987674	1	-	1	1	DH5
1628	chr10	20987674	20987674	1	-	1	1	DH5
1629	chr10	82174775	82174775	1	-	1	1	DH5
1630	chr10	82174775	82174775	1	-	1	56	DH5
1631	chr11	11419745	11419745	1	+	1	8	DH5
1632	chr11	115761870	115761870	1	+	1	106	DH5
1633	chr11	120026895	120026895	1	+	1	1	DH5
1634	chr11	120489874	120489874	1	+	1	1	DH5
1635	chr11	48890629	48890629	1	+	1	1	DH5
1637	chr11	68273686	68273686	1	-	1	52	DH5
1638	chr11	68273686	68273686	1	-	1	1	DH5
1639	chr11	68273686	68273686	1	-	1	56	DH5
1640	chr11	68273686	68273686	1	-	1	1	DH5
1641	chr11	68273686	68273686	1	-	1	1	DH5
1642	chr11	68273686	68273686	1	-	1	1791	DH5
1643	chr11	68273686	68273686	1	-	1	66	DH5
1644	chr11	68273686	68273686	1	-	1	859	DH5
1645	chr11	68273686	68273686	1	-	1	1	DH5
1646	chr11	68273686	68273686	1	-	1	88	DH5
1647	chr11	68273686	68273686	1	-	1	206	DH5
1648	chr11	68273686	68273686	1	-	1	15	DH5
1649	chr11	70451703	70451703	1	-	1	1	DH5
1650	chr11	99006249	99006249	1	-	1	37	DH5
1651	chr12	32378033	32378033	1	+	1	12	DH5
1653	chr12	8668713	8668713	1	+	1	321	DH5
1655	chr12	56430193	56430193	1	-	1	1902	DH5
1656	chr12	77463930	77463930	1	-	1	1	DH5
1657	chr12	86874122	86874122	1	-	1	1	DH5
1658	chr12	86886539	86886539	1	-	1	2	DH5
1659	chr12	86940415	86940415	1	-	1	10	DH5
1660	chr12	88310220	88310220	1	-	1	19	DH5
1661	chr13	112343048	112343048	1	+	1	140	DH5
1662	chr13	23677362	23677362	1	+	1	11	DH5
1663	chr13	49467319	49467319	1	+	1	1	DH5
1664	chr13	24892142	24892142	1	-	1	6	DH5
1665	chr13	37748568	37748568	1	-	1	3	DH5
1666	chr13	56262130	56262130	1	-	1	3	DH5
1667	chr13	96720069	96720069	1	-	1	2	DH5
1668	chr13	97237176	97237176	1	-	1	1	DH5
1669	chr14	77230334	77230334	1	+	1	5	DH5
1670	chr14	122363911	122363911	1	-	1	1	DH5
1671	chr14	122363911	122363911	1	-	1	1969	DH5
1672	chr14	32819267	32819267	1	-	1	336	DH5
1673	chr15	31462891	31462891	1	+	1	442	DH5
1674	chr15	89169455	89169455	1	+	1	1	DH5
1675	chr15	100531785	100531785	1	-	1	575	DH5
1676	chr15	61815577	61815577	1	-	1	7	DH5
1677	chr15	61815577	61815577	1	-	1	9	DH5
1678	chr15	61815577	61815577	1	-	1	29	DH5
1679	chr15	61815577	61815577	1	-	1	28	DH5
1680	chr15	61815577	61815577	1	-	1	7	DH5
1681	chr15	61815577	61815577	1	-	1	1	DH5
1682	chr15	61815577	61815577	1	-	1	1	DH5
1683	chr15	61815577	61815577	1	-	1	1	DH5
1684	chr15	61815577	61815577	1	-	1	638	DH5
1685	chr15	61815577	61815577	1	-	1	143	DH5
1686	chr15	61815577	61815577	1	-	1	79	DH5
1687	chr15	61815698	61815698	1	-	1	1	DH5
1688	chr15	61815577	61815577	1	-	1	1	DH5
1689	chr15	61815577	61815577	1	-	1	1	DH5
1690	chr15	61815577	61815577	1	-	1	1	DH5
1691	chr15	61815698	61815698	1	-	1	1	DH5
1692	chr15	61815698	61815698	1	-	1	1	DH5
1693	chr15	61815698	61815698	1	-	1	1	DH5
1694	chr15	61815831	61815831	1	-	1	1	DH5
1695	chr15	61815831	61815831	1	-	1	1	DH5
1696	chr15	61815831	61815831	1	-	1	3	DH5
1697	chr15	61815831	61815831	1	-	1	12	DH5
1698	chr15	61815831	61815831	1	-	1	3	DH5
1699	chr15	61815831	61815831	1	-	1	2	DH5
1700	chr15	61815831	61815831	1	-	1	9	DH5
1701	chr15	61815831	61815831	1	-	1	8	DH5
1702	chr15	61815831	61815831	1	-	1	1	DH5
1703	chr15	61815831	61815831	1	-	1	2	DH5
1704	chr15	61815831	61815831	1	-	1	2	DH5
1705	chr15	61815831	61815831	1	-	1	1	DH5
1706	chr15	61815831	61815831	1	-	1	13	DH5
1707	chr15	61815831	61815831	1	-	1	9	DH5
1708	chr15	61815831	61815831	1	-	1	20	DH5
1709	chr15	61815831	61815831	1	-	1	46	DH5
1710	chr15	61815831	61815831	1	-	1	6	DH5
1711	chr15	61815831	61815831	1	-	1	60	DH5
1712	chr15	61815831	61815831	1	-	1	23	DH5
1713	chr15	61815831	61815831	1	-	1	2	DH5
1714	chr15	61815831	61815831	1	-	1	62	DH5
1715	chr15	61815831	61815831	1	-	1	1	DH5
1716	chr15	66947513	66947513	1	-	1	5	DH5
1717	chr16	21649650	21649650	1	+	1	213	DH5
1718	chr16	32670782	32670782	1	+	1	3	DH5
1719	chr16	52062551	52062551	1	-	1	520	DH5
1720	chr16	87718610	87718610	1	-	1	1	DH5
1721	chr16	89883961	89883961	1	-	1	15	DH5
1722	chr16	91725429	91725429	1	-	1	1	DH5
1724	chr17	29632330	29632330	1	+	1	1	DH5
1725	chr17	35933106	35933106	1	+	1	632	DH5
1726	chr17	47665543	47665543	1	+	1	78	DH5
1727	chr17	84547045	84547045	1	+	1	81	DH5
1728	chr17	87483752	87483752	1	+	1	222	DH5
1729	chr17	26080536	26080536	1	-	1	5	DH5
1730	chr17	28655597	28655597	1	-	1	5	DH5
1731	chr17	47666067	47666067	1	-	1	26	DH5
1732	chr17	47678600	47678600	1	-	1	1424	DH5
1735	chr17	84525326	84525326	1	-	1	1	DH5
1736	chr18	35114682	35114682	1	+	1	2081	DH5
1737	chr18	60832739	60832739	1	+	1	3	DH5
1738	chr18	75548683	75548683	1	+	1	1	DH5
1739	chr18	82774369	82774369	1	+	1	3	DH5
1740	chr18	42440789	42440789	1	-	1	1	DH5
1741	chr18	69823505	69823505	1	-	1	1	DH5
1742	chr18	82642194	82642194	1	-	1	291	DH5
1743	chr18	85120804	85120804	1	-	1	2303	DH5
1744	chr19	43754287	43754287	1	+	1	3	DH5
1745	chr19	38031853	38031853	1	-	1	11	DH5
1746	chr19	59323351	59323351	1	-	1	1	DH5
1747	chr19	7025544	7025544	1	-	1	65	DH5
1749	chr2	87506706	87506706	1	+	1	57	DH5
1750	chr2	128511781	128511781	1	-	1	1	DH5
1751	chr2	180445674	180445674	1	-	1	1	DH5
1752	chr2	32500625	32500625	1	-	1	5	DH5
1753	chr2	59963395	59963395	1	-	1	108	DH5
1754	chr2	62457381	62457381	1	-	1	60	DH5
1755	chr2	91570915	91570915	1	-	1	5	DH5
1756	chr3	144449618	144449618	1	+	1	133	DH5
1757	chr3	95116078	95116078	1	+	1	1	DH5
1758	chr3	103604482	103604482	1	-	1	1	DH5
1759	chr3	148086022	148086022	1	-	1	12	DH5
1760	chr3	55621775	55621775	1	-	1	1	DH5
1761	chr3	68966285	68966285	1	-	1	1	DH5
1762	chr3	89675898	89675898	1	-	1	892	DH5
1763	chr3	89675898	89675898	1	-	1	2	DH5
1764	chr3	95436489	95436489	1	-	1	472	DH5
1765	chr4	129042280	129042280	1	+	1	237	DH5
1766	chr4	129783911	129783911	1	+	1	1	DH5
1767	chr4	153532765	153532765	1	+	1	9	DH5
1768	chr4	59563009	59563009	1	+	1	1	DH5
1769	chr4	88691038	88691038	1	+	1	410	DH5
1770	chr4	104824086	104824086	1	-	1	164	DH5
1771	chr4	132087854	132087854	1	-	1	1	DH5
1772	chr4	133230979	133230979	1	-	1	15	DH5
1773	chr4	135128047	135128047	1	-	1	1	DH5
1774	chr4	151700635	151700635	1	-	1	1	DH5
1775	chr4	154303268	154303268	1	-	1	7	DH5
1776	chr4	155575465	155575465	1	-	1	2	DH5
1777	chr4	7335706	7335706	1	-	1	1	DH5
1778	chr4	7335706	7335706	1	-	1	1	DH5
1779	chr5	105957608	105957608	1	+	1	417	DH5
1784	chr5	115373210	115373210	1	+	1	80	DH5
1785	chr5	115603081	115603081	1	+	1	1	DH5
1786	chr5	137944869	137944869	1	+	1	4	DH5
1787	chr5	145845384	145845384	1	+	1	286	DH5
1788	chr5	48693582	48693582	1	+	1	8	DH5
1789	chr5	54221352	54221352	1	+	1	7	DH5
1790	chr5	66107359	66107359	1	+	1	8	DH5
1791	chr5	108128145	108128145	1	-	1	1	DH5
1792	chr5	108146269	108146269	1	-	1	1	DH5
1793	chr5	108146547	108146547	1	-	1	1	DH5
1794	chr5	108167844	108167844	1	-	1	1	DH5
1795	chr5	124841879	124841879	1	-	1	60	DH5
1796	chr5	91202961	91202961	1	-	1	24	DH5
1797	chr6	127105624	127105624	1	+	1	1	DH5
1798	chr6	143792475	143792475	1	+	1	2	DH5
1800	chr6	86476954	86476954	1	+	1	3	DH5
1801	chr6	87546763	87546763	1	+	1	1	DH5
1802	chr6	115774145	115774145	1	-	1	2	DH5
1803	chr6	127276633	127276633	1	-	1	55	DH5
1804	chr6	143019962	143019962	1	-	1	1	DH5
1805	chr6	30221504	30221504	1	-	1	1	DH5
1806	chr6	65536713	65536713	1	-	1	11	DH5
1807	chr6	67484944	67484944	1	-	1	16	DH5
1808	chr6	87451933	87451933	1	-	1	1	DH5
1809	chr6	87451933	87451933	1	-	1	1	DH5
1810	chr7	109053853	109053853	1	+	1	18	DH5
1811	chr7	121303697	121303697	1	+	1	1	DH5
1812	chr7	134388183	134388183	1	+	1	54	DH5
1813	chr7	148177116	148177116	1	+	1	25	DH5
1814	chr7	65978483	65978483	1	+	1	1	DH5
1815	chr7	65978486	65978486	1	+	1	35	DH5
1816	chr7	65978489	65978489	1	+	1	460	DH5
1817	chr7	65978492	65978492	1	+	1	56	DH5
1818	chr7	65978495	65978495	1	+	1	1	DH5
1819	chr7	75238041	75238041	1	+	1	3	DH5
1820	chr7	86502892	86502892	1	+	1	20	DH5
1821	chr7	87978531	87978531	1	+	1	1	DH5
1822	chr7	146586865	146586865	1	-	1	1	DH5
1823	chr7	148067218	148067218	1	-	1	1	DH5
1824	chr7	25981614	25981614	1	-	1	95	DH5
1825	chr7	27655417	27655417	1	-	1	1	DH5
1826	chr7	56244689	56244689	1	-	1	1	DH5
1827	chr8	122893312	122893312	1	+	1	66	DH5
1829	chr8	77519329	77519329	1	+	1	1	DH5
1830	chr8	89231719	89231719	1	+	1	10	DH5
1831	chr8	97064410	97064410	1	+	1	2	DH5
1832	chr8	10927667	10927667	1	-	1	1	DH5
1833	chr8	10927667	10927667	1	-	1	1	DH5
1834	chr8	10927667	10927667	1	-	1	1	DH5
1835	chr8	10927667	10927667	1	-	1	7	DH5
1836	chr8	10927667	10927667	1	-	1	2	DH5
1837	chr8	10927667	10927667	1	-	1	8	DH5
1838	chr8	10927667	10927667	1	-	1	3	DH5
1839	chr8	10927667	10927667	1	-	1	4	DH5
1840	chr8	10927667	10927667	1	-	1	2	DH5
1841	chr8	10927667	10927667	1	-	1	1	DH5
1842	chr8	10927667	10927667	1	-	1	5	DH5
1843	chr8	34493291	34493291	1	-	1	1	DH5
1844	chr8	35733379	35733379	1	-	1	1	DH5
1845	chr9	107885408	107885408	1	+	1	1	DH5
1846	chr9	113690441	113690441	1	+	1	4264	DH5
1847	chr9	44789625	44789625	1	+	1	1	DH5
1848	chr9	111020225	111020225	1	-	1	54	DH5
1849	chr9	44387764	44387764	1	-	1	516	DH5
1850	chr9	44387764	44387764	1	-	1	1	DH5
1853	chr9	77816952	77816952	1	-	1	12	DH5
1854	chrX	11717867	11717867	1	+	1	3	DH5
1855	chrX	137032099	137032099	1	+	1	3816	DH5
1857	chrX	50098487	50098487	1	-	1	9	DH5
1858	chrX	50098487	50098487	1	-	1	17	DH5
1859	chrX	50098487	50098487	1	-	1	6	DH5
1860	chrX	50098487	50098487	1	-	1	1	DH5
1861	chrX	50098487	50098487	1	-	1	4	DH5
1862	chrX	50098487	50098487	1	-	1	16	DH5
1863	chrX	50098487	50098487	1	-	1	48	DH5
1864	chrX	50098487	50098487	1	-	1	603	DH5
1865	chrX	50098487	50098487	1	-	1	3	DH5
1866	chrX	50098487	50098487	1	-	1	223	DH5
1867	chrX	50098487	50098487	1	-	1	19	DH5
1868	chrX	50098487	50098487	1	-	1	1033	DH5
1869	chrX	50098487	50098487	1	-	1	2	DH5
1870	chrX	50098487	50098487	1	-	1	1	DH5
1871	chrX	50098487	50098487	1	-	1	1	DH5
1872	chrX	50098487	50098487	1	-	1	3790	DH5
1873	chrX	50098487	50098487	1	-	1	10	DH5
1874	chrX	8821511	8821511	1	-	1	2	DH5
2681	chr7	87978531	87978531	1	+	151	15203	DH6	-
2083	chr10	114820844	114820844	1	+	124	7711	DH6	Thap2	THAP domain-containing protein 2
2122	chr12	86887414	86887414	1	+	5	5	DH6	-
2437	chr5	108161092	108161092	1	+	5	50	DH6	-
2697	chr8	123266770	123266770	1	-	3	64	DH6	Irf8	Interferon regulatory factor 8
2698	chr8	123266772	123266772	1	-	3	64	DH6	Irf8	Interferon regulatory factor 8
2699	chr8	123266774	123266774	1	-	3	64	DH6	Irf8	Interferon regulatory factor 8
1875	chr1	193149520	193149520	1	+	2	2	DH6	-
2366	chr2	117227087	117227087	1	+	2	36	DH6	-
2663	chr6	127216777	127216777	1	+	2	13	DH6	-
2440	chr5	112679043	112679043	1	+	2	266	DH6	Cryba4	Beta-crystallin A4
2101	chr11	54658025	54658025	1	+	2	2	DH6	Lyrm7	Complex III assembly factor LYRM7
2149	chr15	31404258	31404258	1	+	2	29	DH6	March6	E3 ubiquitin-protein ligase MARCH6
2151	chr15	61821477	61821477	1	+	2	2	DH6	Myc	Myc proto-oncogene protein
2183	chr17	29631816	29631816	1	+	2	54	DH6	Pim1	Serine/threonine-protein kinase pim-1
2120	chr12	103539929	103539929	1	+	2	9	DH6	Rin3	Ras and Rab interactor 3
1876	chr1	193274243	193274243	1	+	1	2	DH6
1877	chr1	75205147	75205147	1	+	1	18	DH6
1878	chr1	134969656	134969656	1	-	1	37	DH6
1879	chr1	162260215	162260215	1	-	1	12	DH6
1880	chr1	163824392	163824392	1	-	1	49	DH6
1881	chr1	173114449	173114449	1	-	1	7	DH6
1882	chr1	173275133	173275133	1	-	1	1	DH6
1883	chr1	173612300	173612300	1	-	1	3	DH6
1884	chr1	191632776	191632776	1	-	1	1	DH6
1885	chr1	191632776	191632776	1	-	1	2	DH6
1886	chr1	191632776	191632776	1	-	1	1	DH6
1887	chr1	191632776	191632776	1	-	1	1	DH6
1888	chr1	191632776	191632776	1	-	1	1	DH6
1889	chr1	191632776	191632776	1	-	1	8	DH6
1890	chr1	191632776	191632776	1	-	1	4	DH6
1891	chr1	191632776	191632776	1	-	1	1	DH6
1892	chr1	191632776	191632776	1	-	1	1	DH6
1893	chr1	191632776	191632776	1	-	1	1	DH6
1894	chr1	191632776	191632776	1	-	1	3	DH6
1895	chr1	191632776	191632776	1	-	1	2	DH6
1896	chr1	191632776	191632776	1	-	1	2	DH6
1897	chr1	191632776	191632776	1	-	1	2	DH6
1898	chr1	191632776	191632776	1	-	1	16	DH6
1899	chr1	191632776	191632776	1	-	1	3	DH6
1900	chr1	191632776	191632776	1	-	1	4	DH6
1901	chr1	191632776	191632776	1	-	1	37	DH6
1902	chr1	191632776	191632776	1	-	1	3	DH6
1903	chr1	191632776	191632776	1	-	1	8	DH6
1904	chr1	191632776	191632776	1	-	1	54	DH6
1905	chr1	191632776	191632776	1	-	1	14	DH6
1906	chr1	191632776	191632776	1	-	1	9	DH6
1907	chr1	191632776	191632776	1	-	1	7	DH6
1908	chr1	191632776	191632776	1	-	1	20	DH6
1909	chr1	191632776	191632776	1	-	1	3	DH6
1910	chr1	191632776	191632776	1	-	1	10	DH6
1911	chr1	191632776	191632776	1	-	1	39	DH6
1912	chr1	191632776	191632776	1	-	1	27	DH6
1913	chr1	191632776	191632776	1	-	1	15	DH6
1914	chr1	191632776	191632776	1	-	1	25	DH6
1915	chr1	191632776	191632776	1	-	1	4	DH6
1916	chr1	191632776	191632776	1	-	1	56	DH6
1917	chr1	191632776	191632776	1	-	1	1	DH6
1918	chr1	191632776	191632776	1	-	1	15	DH6
1919	chr1	191632776	191632776	1	-	1	7	DH6
1920	chr1	191632776	191632776	1	-	1	1	DH6
1921	chr1	191632776	191632776	1	-	1	18	DH6
1922	chr1	191632776	191632776	1	-	1	44	DH6
1923	chr1	191632776	191632776	1	-	1	31	DH6
1924	chr1	191632776	191632776	1	-	1	4	DH6
1925	chr1	191632776	191632776	1	-	1	38	DH6
1926	chr1	191632776	191632776	1	-	1	11	DH6
1927	chr1	191632776	191632776	1	-	1	36	DH6
1928	chr1	191632776	191632776	1	-	1	4	DH6
1929	chr1	191632776	191632776	1	-	1	96	DH6
1930	chr1	191632776	191632776	1	-	1	10	DH6
1931	chr1	191632776	191632776	1	-	1	87	DH6
1932	chr1	191632776	191632776	1	-	1	175	DH6
1933	chr1	191632776	191632776	1	-	1	5	DH6
1934	chr1	191632776	191632776	1	-	1	14	DH6
1935	chr1	191632776	191632776	1	-	1	1	DH6
1936	chr1	191632776	191632776	1	-	1	10	DH6
1937	chr1	191632776	191632776	1	-	1	9	DH6
1938	chr1	191632776	191632776	1	-	1	91	DH6
1939	chr1	191632776	191632776	1	-	1	136	DH6
1940	chr1	191632776	191632776	1	-	1	18	DH6
1941	chr1	191632776	191632776	1	-	1	8	DH6
1942	chr1	191632776	191632776	1	-	1	1	DH6
1943	chr1	191632776	191632776	1	-	1	106	DH6
1944	chr1	191632776	191632776	1	-	1	38	DH6
1945	chr1	191632776	191632776	1	-	1	124	DH6
1946	chr1	191632776	191632776	1	-	1	96	DH6
1947	chr1	191632776	191632776	1	-	1	119	DH6
1948	chr1	191632776	191632776	1	-	1	3	DH6
1949	chr1	191632776	191632776	1	-	1	6	DH6
1950	chr1	191632776	191632776	1	-	1	22	DH6
1951	chr1	191632776	191632776	1	-	1	139	DH6
1952	chr1	191632776	191632776	1	-	1	10	DH6
1953	chr1	191632776	191632776	1	-	1	39	DH6
1954	chr1	191632776	191632776	1	-	1	127	DH6
1955	chr1	191632776	191632776	1	-	1	48	DH6
1956	chr1	191632776	191632776	1	-	1	18	DH6
1957	chr1	191632776	191632776	1	-	1	1	DH6
1958	chr1	191632776	191632776	1	-	1	1	DH6
1959	chr1	191632776	191632776	1	-	1	6	DH6
1960	chr1	191632776	191632776	1	-	1	98	DH6
1961	chr1	191632776	191632776	1	-	1	10	DH6
1962	chr1	191632776	191632776	1	-	1	3	DH6
1963	chr1	191632776	191632776	1	-	1	4	DH6
1964	chr1	191632776	191632776	1	-	1	13	DH6
1965	chr1	191632776	191632776	1	-	1	5	DH6
1966	chr1	191632776	191632776	1	-	1	3	DH6
1967	chr1	191632776	191632776	1	-	1	8	DH6
1968	chr1	191632776	191632776	1	-	1	6	DH6
1969	chr1	191632776	191632776	1	-	1	5	DH6
1970	chr1	191632776	191632776	1	-	1	90	DH6
1971	chr1	191632776	191632776	1	-	1	30	DH6
1972	chr1	191632776	191632776	1	-	1	12	DH6
1973	chr1	191632776	191632776	1	-	1	9	DH6
1974	chr1	191632776	191632776	1	-	1	8	DH6
1975	chr1	191632776	191632776	1	-	1	16	DH6
1976	chr1	191632776	191632776	1	-	1	21	DH6
1977	chr1	191632776	191632776	1	-	1	19	DH6
1978	chr1	191632776	191632776	1	-	1	20	DH6
1979	chr1	191632776	191632776	1	-	1	147	DH6
1980	chr1	191632776	191632776	1	-	1	9	DH6
1981	chr1	191632776	191632776	1	-	1	135	DH6
1982	chr1	191632776	191632776	1	-	1	26	DH6
1983	chr1	191632776	191632776	1	-	1	3	DH6
1984	chr1	191632776	191632776	1	-	1	16	DH6
[truncated: 729 more rows]

## Sheet: Raw data W390A MLV
Number	Chromosome	Start	End	estAbund	readCounts	Sample	Gene	Gene description
231	chr2	158546764	158546764	82	9213	DH11	Ppp1r16b	Protein phosphatase 1 regulatory inhibitor
90	chr15	61817314	61817314	30	4553	DH11	Myc	Myc proto-oncogene protein
5	chr1	22245323	22245323	30	3104	DH11	-
208	chr17	29632678	29632678	13	54	DH11	-
290	chr5	108160830	108160830	7	8	DH11	-
312	chr6	29248550	29248550	5	6	DH11	-
185	chr15	73442812	73442812	3	13	DH11	Slc45a4	Solute carrier family 45 member 4 isoform 1
186	chr15	73442814	73442814	3	13	DH11	Slc45a4	Solute carrier family 45 member 4 isoform 1
187	chr15	73442816	73442816	3	13	DH11	Slc45a4	Solute carrier family 45 member 4 isoform 1
259	chr2	90936151	90936151	3	2301	DH11	Sfpi1	Spleen focus forming virus (SFFV) proviral integration oncogene
260	chr2	90936152	90936152	3	2301	DH11	Sfpi1	Spleen focus forming virus (SFFV) proviral integration oncogene
261	chr2	90936155	90936155	3	2301	DH11	Sfpi1	Spleen focus forming virus (SFFV) proviral integration oncogene
64	chr12	86887414	86887414	3	3	DH11	-
380	chrX	7559164	7559164	3	3	DH11	-
11	chr10	114820844	114820844	2	2	DH11	Thap2	THAP domain-containing protein 2
199	chr16	58508385	58508385	2	65	DH11	St3gal6	Type 2 lactosamine alpha-2,3-sialyltransferase
200	chr16	58508387	58508387	2	65	DH11	St3gal6	Type 2 lactosamine alpha-2,3-sialyltransferase
232	chr2	163522187	163522187	2	70	DH11	Pkig	cAMP-dependent protein kinase inhibitor gamma
74	chr13	49467319	49467319	2	260	DH11	Bicd2	Protein bicaudal D homolog 2 isoform 2
292	chr5	108166479	108166479	2	2	DH11	-
342	chr7	87978531	87978531	2	2	DH11	-
15	chr10	41766387	41766387	2	111	DH11
1	chr1	120318655	120318655	1	19	DH11
2	chr1	162950054	162950054	1	53	DH11
3	chr1	172144833	172144833	1	3	DH11
4	chr1	193149520	193149520	1	1	DH11
6	chr1	58852867	58852867	1	1	DH11
7	chr1	89758727	89758727	1	1	DH11
8	chr1	181528804	181528804	1	1	DH11
9	chr1	190139701	190139701	1	3	DH11
10	chr1	191632776	191632776	1	1	DH11
12	chr10	117489826	117489826	1	9	DH11
13	chr10	20943857	20943857	1	1	DH11
14	chr10	20955639	20955639	1	1	DH11
16	chr10	70153355	70153355	1	4	DH11
17	chr10	74947823	74947823	1	12	DH11
18	chr10	81008551	81008551	1	862	DH11
19	chr10	94978281	94978281	1	28	DH11
20	chr10	120416991	120416991	1	3	DH11
21	chr10	126727178	126727178	1	2	DH11
22	chr10	20786230	20786230	1	1	DH11
23	chr10	20786230	20786230	1	1	DH11
24	chr10	20786230	20786230	1	1	DH11
25	chr10	7912448	7912448	1	1	DH11
26	chr10	80162033	80162033	1	1	DH11
27	chr10	92979049	92979049	1	3	DH11
28	chr10	95502437	95502437	1	3	DH11
29	chr11	101310253	101310253	1	7	DH11
30	chr11	109291255	109291255	1	1	DH11
31	chr11	114956685	114956685	1	1	DH11
32	chr11	115794007	115794007	1	6	DH11
33	chr11	115991467	115991467	1	15	DH11
34	chr11	24037171	24037171	1	21	DH11
35	chr11	3273855	3273855	1	1661	DH11
36	chr11	54658025	54658025	1	1	DH11
37	chr11	55282600	55282600	1	74	DH11
38	chr11	58477788	58477788	1	15	DH11
39	chr11	77306400	77306400	1	112	DH11
40	chr11	83005264	83005264	1	3	DH11
41	chr11	98246839	98246839	1	518	DH11
42	chr11	101032397	101032397	1	307	DH11
43	chr11	103207691	103207691	1	1	DH11
44	chr11	103207691	103207691	1	8	DH11
45	chr11	103207691	103207691	1	6	DH11
46	chr11	103207691	103207691	1	4	DH11
47	chr11	103207691	103207691	1	2	DH11
48	chr11	106250727	106250727	1	22	DH11
49	chr11	107274023	107274023	1	1	DH11
50	chr11	115955060	115955060	1	1	DH11
51	chr11	5114988	5114988	1	113	DH11
52	chr11	69573575	69573575	1	1	DH11
53	chr11	86764749	86764749	1	13	DH11
54	chr11	86940856	86940856	1	20	DH11
55	chr11	87517624	87517624	1	1	DH11
56	chr11	95562433	95562433	1	1	DH11
57	chr12	100610714	100610714	1	1	DH11
58	chr12	112238537	112238537	1	7	DH11
59	chr12	16191862	16191862	1	146	DH11
60	chr12	17222280	17222280	1	2	DH11
61	chr12	53106883	53106883	1	114	DH11
62	chr12	56402967	56402967	1	1	DH11
63	chr12	60167006	60167006	1	33	DH11
65	chr12	88288664	88288664	1	1	DH11
66	chr12	104577587	104577587	1	44	DH11
67	chr12	32790528	32790528	1	49	DH11
68	chr12	71243584	71243584	1	31	DH11
69	chr12	72039756	72039756	1	1	DH11
70	chr12	85624633	85624633	1	8	DH11
71	chr13	104781482	104781482	1	9	DH11
72	chr13	113731966	113731966	1	4	DH11
73	chr13	40818121	40818121	1	26	DH11
75	chr13	51936212	51936212	1	5	DH11
76	chr13	51995987	51995987	1	4	DH11
77	chr13	60846696	60846696	1	1	DH11
78	chr13	112535390	112535390	1	76	DH11
79	chr13	19704060	19704060	1	1	DH11
80	chr13	23849728	23849728	1	1	DH11
81	chr13	23849728	23849728	1	1	DH11
82	chr13	41118202	41118202	1	34	DH11
83	chr14	119048456	119048456	1	344	DH11
84	chr14	28149740	28149740	1	1	DH11
85	chr14	55207432	55207432	1	177	DH11
86	chr14	55242519	55242519	1	3	DH11
87	chr14	117021068	117021068	1	42	DH11
88	chr14	35438374	35438374	1	35	DH11
89	chr14	60870703	60870703	1	26	DH11
91	chr15	66399197	66399197	1	6	DH11
92	chr15	78714485	78714485	1	5	DH11
93	chr15	85846523	85846523	1	2	DH11
94	chr15	98699236	98699236	1	18	DH11
95	chr15	61815577	61815577	1	1	DH11
96	chr15	61816442	61816442	1	4	DH11
97	chr15	61816442	61816442	1	1	DH11
98	chr15	61816442	61816442	1	5	DH11
99	chr15	61816442	61816442	1	1	DH11
100	chr15	61816442	61816442	1	3	DH11
101	chr15	61816442	61816442	1	3	DH11
102	chr15	61816442	61816442	1	1	DH11
103	chr15	61816442	61816442	1	19	DH11
104	chr15	61816442	61816442	1	9	DH11
105	chr15	61816442	61816442	1	1	DH11
106	chr15	61816442	61816442	1	41	DH11
107	chr15	61816442	61816442	1	15	DH11
108	chr15	61816442	61816442	1	1	DH11
109	chr15	61816442	61816442	1	5	DH11
110	chr15	61816442	61816442	1	4	DH11
111	chr15	61816442	61816442	1	19	DH11
112	chr15	61816442	61816442	1	85	DH11
113	chr15	61816442	61816442	1	44	DH11
114	chr15	61816442	61816442	1	1	DH11
115	chr15	61816442	61816442	1	1	DH11
116	chr15	61816442	61816442	1	36	DH11
117	chr15	61816442	61816442	1	2	DH11
118	chr15	61816442	61816442	1	172	DH11
119	chr15	61816442	61816442	1	1	DH11
120	chr15	61816442	61816442	1	9	DH11
121	chr15	61816442	61816442	1	9	DH11
122	chr15	61816442	61816442	1	22	DH11
123	chr15	61816442	61816442	1	3	DH11
124	chr15	61816442	61816442	1	3	DH11
125	chr15	61816442	61816442	1	298	DH11
126	chr15	61816442	61816442	1	28	DH11
127	chr15	61816442	61816442	1	4	DH11
128	chr15	61816442	61816442	1	14	DH11
129	chr15	61816442	61816442	1	6	DH11
130	chr15	61816442	61816442	1	4	DH11
131	chr15	61816442	61816442	1	4	DH11
132	chr15	61816442	61816442	1	62	DH11
133	chr15	61816442	61816442	1	14	DH11
134	chr15	61816442	61816442	1	2	DH11
135	chr15	61816442	61816442	1	205	DH11
136	chr15	61816442	61816442	1	59	DH11
137	chr15	61816442	61816442	1	17	DH11
138	chr15	61816442	61816442	1	57	DH11
139	chr15	61816442	61816442	1	32	DH11
140	chr15	61816442	61816442	1	3	DH11
141	chr15	61816442	61816442	1	54	DH11
142	chr15	61816442	61816442	1	10	DH11
143	chr15	61816442	61816442	1	1	DH11
144	chr15	61816442	61816442	1	46	DH11
145	chr15	61816442	61816442	1	10	DH11
146	chr15	61816442	61816442	1	14	DH11
147	chr15	61816442	61816442	1	1	DH11
148	chr15	61816442	61816442	1	137	DH11
149	chr15	61816442	61816442	1	2	DH11
150	chr15	61816442	61816442	1	7	DH11
151	chr15	61816442	61816442	1	66	DH11
152	chr15	61816442	61816442	1	156	DH11
153	chr15	61816442	61816442	1	1	DH11
154	chr15	61816442	61816442	1	264	DH11
155	chr15	61816442	61816442	1	147	DH11
156	chr15	61816442	61816442	1	166	DH11
157	chr15	61816442	61816442	1	1	DH11
158	chr15	61816442	61816442	1	1	DH11
159	chr15	61816442	61816442	1	1	DH11
160	chr15	61816442	61816442	1	2	DH11
161	chr15	61816442	61816442	1	345	DH11
162	chr15	61816442	61816442	1	205	DH11
163	chr15	61816442	61816442	1	344	DH11
164	chr15	61816442	61816442	1	268	DH11
165	chr15	61816442	61816442	1	190	DH11
166	chr15	61816442	61816442	1	129	DH11
167	chr15	61816442	61816442	1	2	DH11
168	chr15	61816442	61816442	1	4	DH11
169	chr15	61816442	61816442	1	90	DH11
170	chr15	61816442	61816442	1	1	DH11
171	chr15	61816442	61816442	1	45	DH11
172	chr15	61816442	61816442	1	9	DH11
173	chr15	61816442	61816442	1	4	DH11
174	chr15	61816442	61816442	1	114	DH11
175	chr15	61816442	61816442	1	146	DH11
176	chr15	61816442	61816442	1	2	DH11
177	chr15	61816442	61816442	1	1	DH11
178	chr15	61816442	61816442	1	59	DH11
179	chr15	61816442	61816442	1	92	DH11
180	chr15	61816442	61816442	1	13	DH11
181	chr15	61816442	61816442	1	875	DH11
182	chr15	61816442	61816442	1	162	DH11
183	chr15	61816442	61816442	1	1152	DH11
184	chr15	72720199	72720199	1	1	DH11
188	chr15	82168326	82168326	1	26	DH11
189	chr15	92915844	92915844	1	7	DH11
190	chr15	98676164	98676164	1	141	DH11
191	chr16	35906356	35906356	1	8	DH11
192	chr16	49880104	49880104	1	55	DH11
193	chr16	55842817	55842817	1	1	DH11
194	chr16	55890893	55890893	1	1270	DH11
195	chr16	90281697	90281697	1	13	DH11
196	chr16	92874695	92874695	1	1	DH11
197	chr16	34048255	34048255	1	11	DH11
198	chr16	43324561	43324561	1	10	DH11
201	chr16	62835075	62835075	1	166	DH11
202	chr16	75826630	75826630	1	1	DH11
203	chr16	91879521	91879521	1	1	DH11
204	chr16	93818592	93818592	1	71	DH11
205	chr16	94511221	94511221	1	21	DH11
206	chr17	12367860	12367860	1	16	DH11
207	chr17	26784903	26784903	1	60	DH11
209	chr17	35957495	35957495	1	4	DH11
210	chr17	7010991	7010991	1	5	DH11
211	chr17	80877899	80877899	1	3	DH11
212	chr17	30081417	30081417	1	2	DH11
213	chr17	35161163	35161163	1	3	DH11
214	chr17	65939056	65939056	1	56	DH11
215	chr17	80381084	80381084	1	1	DH11
216	chr18	44890752	44890752	1	6	DH11
217	chr18	55097837	55097837	1	12	DH11
218	chr18	5627719	5627719	1	16	DH11
219	chr18	12182166	12182166	1	1	DH11
220	chr18	47529175	47529175	1	1	DH11
221	chr18	56734818	56734818	1	1	DH11
222	chr19	10735883	10735883	1	33	DH11
223	chr19	32559956	32559956	1	1	DH11
224	chr19	47143178	47143178	1	70	DH11
225	chr19	5845337	5845337	1	1	DH11
226	chr19	3952511	3952511	1	45	DH11
227	chr2	120580999	120580999	1	6	DH11
228	chr2	127091673	127091673	1	1	DH11
229	chr2	143996427	143996427	1	13	DH11
230	chr2	154155622	154155622	1	73	DH11
233	chr2	166794501	166794501	1	23	DH11
234	chr2	174120572	174120572	1	5	DH11
235	chr2	179760584	179760584	1	1	DH11
236	chr2	28474555	28474555	1	987	DH11
237	chr2	30514281	30514281	1	8	DH11
238	chr2	32501814	32501814	1	4	DH11
239	chr2	5842161	5842161	1	31	DH11
240	chr2	73138971	73138971	1	36	DH11
241	chr2	90390402	90390402	1	38	DH11
242	chr2	103615816	103615816	1	138	DH11
243	chr2	113926741	113926741	1	51	DH11
244	chr2	114908241	114908241	1	16	DH11
245	chr2	168402248	168402248	1	199	DH11
246	chr2	170047454	170047454	1	19	DH11
247	chr2	170047454	170047454	1	92	DH11
248	chr2	170047454	170047454	1	32	DH11
249	chr2	170047454	170047454	1	12	DH11
250	chr2	170047454	170047454	1	67	DH11
251	chr2	170047454	170047454	1	576	DH11
252	chr2	170047454	170047454	1	48	DH11
253	chr2	170047454	170047454	1	1390	DH11
254	chr2	170047454	170047454	1	6	DH11
255	chr2	170047454	170047454	1	290	DH11
256	chr2	170047454	170047454	1	5	DH11
257	chr2	25018587	25018587	1	12	DH11
258	chr2	33095768	33095768	1	1	DH11
262	chr2	92812355	92812355	1	58	DH11
263	chr3	103598332	103598332	1	158	DH11
264	chr3	40899183	40899183	1	23	DH11
265	chr3	68334843	68334843	1	6	DH11
266	chr3	84977124	84977124	1	8	DH11
267	chr3	88139347	88139347	1	23	DH11
268	chr3	97801782	97801782	1	2	DH11
269	chr3	102976855	102976855	1	72	DH11
270	chr3	106840423	106840423	1	281	DH11
271	chr3	135355454	135355454	1	2	DH11
272	chr3	142223998	142223998	1	22	DH11
273	chr3	152222282	152222282	1	3	DH11
274	chr3	8246365	8246365	1	249	DH11
275	chr4	100933879	100933879	1	13	DH11
276	chr4	131844776	131844776	1	11	DH11
277	chr4	40184140	40184140	1	2	DH11
278	chr4	44155142	44155142	1	26	DH11
279	chr4	94281569	94281569	1	20	DH11
280	chr4	111091726	111091726	1	1	DH11
281	chr4	132730905	132730905	1	2	DH11
282	chr4	132730905	132730905	1	1	DH11
283	chr4	132730905	132730905	1	1	DH11
284	chr4	150300652	150300652	1	58	DH11
285	chr4	151569374	151569374	1	1	DH11
286	chr4	28819996	28819996	1	1	DH11
287	chr4	48304405	48304405	1	18	DH11
288	chr5	106902464	106902464	1	2	DH11
289	chr5	108154896	108154896	1	1	DH11
291	chr5	108161803	108161803	1	2	DH11
293	chr5	123469120	123469120	1	7	DH11
294	chr5	123545517	123545517	1	1	DH11
295	chr5	125757965	125757965	1	89	DH11
296	chr5	134707434	134707434	1	2	DH11
297	chr5	135235168	135235168	1	6	DH11
298	chr5	136408127	136408127	1	39	DH11
299	chr5	138637230	138637230	1	282	DH11
300	chr5	151230847	151230847	1	6	DH11
301	chr5	8894575	8894575	1	1	DH11
302	chr5	108146269	108146269	1	1	DH11
303	chr5	124377900	124377900	1	8	DH11
304	chr5	138611724	138611724	1	2	DH11
305	chr5	138611724	138611724	1	1	DH11
306	chr5	144377920	144377920	1	21	DH11
307	chr5	144578428	144578428	1	3	DH11
308	chr5	148732879	148732879	1	2	DH11
309	chr5	64979571	64979571	1	7	DH11
310	chr6	124668120	124668120	1	32	DH11
311	chr6	148596870	148596870	1	1	DH11
313	chr6	31076244	31076244	1	1	DH11
314	chr6	58591985	58591985	1	1	DH11
315	chr6	66889357	66889357	1	4	DH11
316	chr6	72090204	72090204	1	13	DH11
317	chr6	82968737	82968737	1	4	DH11
318	chr6	87727069	87727069	1	1	DH11
319	chr6	117850633	117850633	1	1	DH11
320	chr6	136753133	136753133	1	38	DH11
321	chr6	28789509	28789509	1	1	DH11
322	chr6	35216354	35216354	1	84	DH11
323	chr6	38917339	38917339	1	483	DH11
324	chr6	58692957	58692957	1	27	DH11
325	chr6	87451933	87451933	1	1	DH11
326	chr6	88469609	88469609	1	44	DH11
327	chr6	96985576	96985576	1	1	DH11
328	chr7	104341127	104341127	1	2	DH11
329	chr7	106069475	106069475	1	743	DH11
330	chr7	117129674	117129674	1	2	DH11
331	chr7	117857700	117857700	1	180	DH11
332	chr7	118091304	118091304	1	12	DH11
333	chr7	133185564	133185564	1	1	DH11
334	chr7	13546995	13546995	1	1	DH11
335	chr7	142799959	142799959	1	22	DH11
336	chr7	16829827	16829827	1	3	DH11
337	chr7	19990353	19990353	1	1	DH11
338	chr7	31774071	31774071	1	12	DH11
339	chr7	49743488	49743488	1	24	DH11
340	chr7	52715755	52715755	1	17	DH11
341	chr7	71065625	71065625	1	24	DH11
343	chr7	113779015	113779015	1	1	DH11
344	chr7	117301779	117301779	1	1	DH11
345	chr7	25179852	25179852	1	4	DH11
346	chr7	31357772	31357772	1	3	DH11
347	chr7	74020901	74020901	1	1	DH11
348	chr8	108161101	108161101	1	1	DH11
349	chr8	124807009	124807009	1	24	DH11
350	chr8	124998057	124998057	1	29	DH11
351	chr8	129303428	129303428	1	2	DH11
352	chr8	34477927	34477927	1	10	DH11
353	chr8	97488671	97488671	1	28	DH11
354	chr8	122754372	122754372	1	1	DH11
355	chr8	35733379	35733379	1	1	DH11
356	chr8	83538059	83538059	1	13	DH11
357	chr8	86162835	86162835	1	11	DH11
358	chr9	110568339	110568339	1	1	DH11
359	chr9	120022168	120022168	1	3	DH11
360	chr9	121269934	121269934	1	1	DH11
361	chr9	24278448	24278448	1	9	DH11
362	chr9	43047283	43047283	1	1	DH11
363	chr9	44789625	44789625	1	4	DH11
364	chr9	48624769	48624769	1	2	DH11
365	chr9	57365611	57365611	1	329	DH11
366	chr9	64640315	64640315	1	157	DH11
367	chr9	7767929	7767929	1	1	DH11
368	chr9	7830686	7830686	1	1	DH11
369	chr9	85643768	85643768	1	3	DH11
370	chr9	90144196	90144196	1	1	DH11
371	chr9	107200282	107200282	1	2	DH11
372	chr9	109773521	109773521	1	1	DH11
373	chr9	35628032	35628032	1	5	DH11
374	chr9	60868258	60868258	1	2	DH11
375	chr9	74896249	74896249	1	12	DH11
376	chr9	75214746	75214746	1	1	DH11
377	chr9	90154448	90154448	1	65	DH11
378	chrX	133529933	133529933	1	234	DH11
379	chrX	23271581	23271581	1	1	DH11
381	chrX	85714530	85714530	1	6	DH11
382	chrX	148772085	148772085	1	1	DH11
383	chrX	156083380	156083380	1	47	DH11
384	chrX	159079547	159079547	1	1	DH11
619	chr8	125562722	125562722	4	372	DH12	Ankrd11	Ankyrin repeat domain 11
611	chr7	28645880	28645880	3	872	DH12	Zfp607	Zinc finger proten 607
612	chr7	28645883	28645883	3	872	DH12	Zfp607	Zinc finger proten 607
613	chr7	28645886	28645886	3	872	DH12	Zfp607	Zinc finger proten 607
453	chr12	60166578	60166578	3	9	DH12	-
385	chr1	108466518	108466518	1	4	DH12
386	chr1	40108284	40108284	1	465	DH12
387	chr1	133828655	133828655	1	5	DH12
388	chr1	135739284	135739284	1	3	DH12
389	chr1	135970266	135970266	1	5	DH12
390	chr1	137029468	137029468	1	7	DH12
391	chr1	53381183	53381183	1	3	DH12
392	chr1	53381183	53381183	1	152	DH12
393	chr1	74049352	74049352	1	17	DH12
394	chr10	107628522	107628522	1	2	DH12
395	chr10	114820844	114820844	1	1	DH12
396	chr10	20918341	20918341	1	1	DH12
397	chr10	20955639	20955639	1	1	DH12
398	chr10	39867010	39867010	1	2	DH12
399	chr10	126498841	126498841	1	597	DH12
400	chr10	126628460	126628460	1	2	DH12
401	chr10	18811679	18811679	1	1	DH12
402	chr10	20954627	20954627	1	1	DH12
403	chr10	20954627	20954627	1	6	DH12
404	chr10	20954627	20954627	1	1	DH12
405	chr10	20954627	20954627	1	7	DH12
406	chr10	20954627	20954627	1	5	DH12
407	chr10	20954627	20954627	1	144	DH12
408	chr10	20954627	20954627	1	1	DH12
409	chr10	20954627	20954627	1	152	DH12
410	chr10	20954627	20954627	1	9	DH12
411	chr10	20954627	20954627	1	2	DH12
412	chr10	20954627	20954627	1	1	DH12
413	chr10	20954627	20954627	1	89	DH12
414	chr10	20954627	20954627	1	27	DH12
415	chr10	20954627	20954627	1	12	DH12
416	chr10	20954627	20954627	1	172	DH12
417	chr10	20954627	20954627	1	1	DH12
418	chr10	20954627	20954627	1	10	DH12
419	chr10	20954627	20954627	1	322	DH12
420	chr10	20954627	20954627	1	1	DH12
421	chr10	20954627	20954627	1	5	DH12
422	chr10	20954627	20954627	1	5	DH12
423	chr10	20954627	20954627	1	1	DH12
424	chr10	20954627	20954627	1	124	DH12
425	chr10	20954627	20954627	1	70	DH12
426	chr10	20954627	20954627	1	1	DH12
427	chr10	20954627	20954627	1	10	DH12
428	chr10	30764363	30764363	1	86	DH12
429	chr10	79510909	79510909	1	54	DH12
430	chr11	100679392	100679392	1	1	DH12
431	chr11	104153409	104153409	1	20	DH12
432	chr11	105696212	105696212	1	1	DH12
433	chr11	109291255	109291255	1	256	DH12
434	chr11	115570261	115570261	1	3	DH12
435	chr11	119266775	119266775	1	6	DH12
436	chr11	120841249	120841249	1	2	DH12
437	chr11	78410734	78410734	1	1	DH12
438	chr11	79892256	79892256	1	6	DH12
439	chr11	8533833	8533833	1	1	DH12
440	chr11	98444429	98444429	1	2	DH12
441	chr11	118969861	118969861	1	2	DH12
442	chr11	20533173	20533173	1	28	DH12
443	chr11	53433347	53433347	1	312	DH12
444	chr11	59703661	59703661	1	137	DH12
445	chr11	77991568	77991568	1	119	DH12
446	chr11	78142612	78142612	1	25	DH12
447	chr11	85271017	85271017	1	82	DH12
448	chr11	88053920	88053920	1	2	DH12
449	chr11	96739929	96739929	1	9	DH12
450	chr11	96835038	96835038	1	1	DH12
451	chr12	113132259	113132259	1	2	DH12
452	chr12	52952171	52952171	1	75	DH12
454	chr12	85658249	85658249	1	9	DH12
455	chr12	86887414	86887414	1	1	DH12
456	chr12	101557854	101557854	1	216	DH12
457	chr12	111178505	111178505	1	66	DH12
458	chr12	111783782	111783782	1	2	DH12
459	chr12	112132322	112132322	1	8	DH12
460	chr12	32745122	32745122	1	3	DH12
461	chr12	70784890	70784890	1	49	DH12
462	chr12	86874122	86874122	1	1	DH12
463	chr13	103604095	103604095	1	29	DH12
464	chr13	44160874	44160874	1	51	DH12
465	chr13	44233993	44233993	1	1	DH12
466	chr13	52170488	52170488	1	54	DH12
467	chr13	67915407	67915407	1	1	DH12
468	chr13	113430046	113430046	1	22	DH12
469	chr14	41773831	41773831	1	79	DH12
470	chr14	65464364	65464364	1	29	DH12
471	chr14	68398240	68398240	1	25	DH12
472	chr14	76556867	76556867	1	4	DH12
473	chr14	102039848	102039848	1	1	DH12
474	chr14	61271268	61271268	1	1	DH12
475	chr14	75071544	75071544	1	19	DH12
476	chr15	102503627	102503627	1	264	DH12
477	chr15	55688035	55688035	1	1	DH12
478	chr15	60389591	60389591	1	3	DH12
479	chr15	61916784	61916784	1	1	DH12
480	chr15	67007072	67007072	1	651	DH12
481	chr15	81077977	81077977	1	71	DH12
482	chr15	83205413	83205413	1	2	DH12
483	chr15	90572101	90572101	1	5	DH12
484	chr15	97255454	97255454	1	1	DH12
485	chr15	101003941	101003941	1	2	DH12
486	chr15	101944367	101944367	1	87	DH12
487	chr15	25832718	25832718	1	11	DH12
488	chr15	58719076	58719076	1	3	DH12
489	chr15	59553791	59553791	1	1	DH12
490	chr15	61815752	61815752	1	2	DH12
491	chr15	61815752	61815752	1	4	DH12
492	chr15	61815752	61815752	1	2	DH12
493	chr15	61815752	61815752	1	2	DH12
494	chr15	61815752	61815752	1	8	DH12
495	chr15	61815752	61815752	1	2	DH12
496	chr15	61815752	61815752	1	49	DH12
497	chr15	61815752	61815752	1	2	DH12
498	chr15	61815752	61815752	1	4	DH12
499	chr15	61815752	61815752	1	14	DH12
500	chr15	61815752	61815752	1	6	DH12
501	chr15	61815752	61815752	1	1	DH12
502	chr15	61815752	61815752	1	577	DH12
503	chr15	61815752	61815752	1	7	DH12
504	chr15	61815752	61815752	1	4	DH12
505	chr15	61815752	61815752	1	10	DH12
506	chr15	61815752	61815752	1	12	DH12
507	chr15	68848783	68848783	1	13	DH12
508	chr15	81350386	81350386	1	1	DH12
509	chr15	99227177	99227177	1	2	DH12
510	chr16	18393469	18393469	1	10	DH12
511	chr16	23347112	23347112	1	14	DH12
512	chr16	58454523	58454523	1	2	DH12
513	chr16	92927229	92927229	1	1	DH12
514	chr16	93982423	93982423	1	4	DH12
515	chr16	98187641	98187641	1	1	DH12
516	chr16	98187641	98187641	1	2	DH12
517	chr16	98187641	98187641	1	113	DH12
518	chr17	26227163	26227163	1	1	DH12
519	chr17	5239743	5239743	1	1	DH12
520	chr17	86837883	86837883	1	4	DH12
521	chr17	87581039	87581039	1	33	DH12
522	chr17	26917483	26917483	1	12	DH12
523	chr17	65940392	65940392	1	8	DH12
524	chr17	71637365	71637365	1	4	DH12
525	chr17	79764456	79764456	1	16	DH12
526	chr17	84356778	84356778	1	192	DH12
527	chr17	94921581	94921581	1	136	DH12
528	chr18	78597378	78597378	1	2	DH12
529	chr18	80535216	80535216	1	119	DH12
530	chr18	80570407	80570407	1	1	DH12
531	chr18	85010525	85010525	1	1	DH12
532	chr18	15444065	15444065	1	3	DH12
533	chr18	34523446	34523446	1	1	DH12
534	chr18	36442371	36442371	1	31	DH12
535	chr18	57062967	57062967	1	87	DH12
536	chr18	65082908	65082908	1	1	DH12
537	chr18	84258874	84258874	1	178	DH12
538	chr19	12908532	12908532	1	1	DH12
539	chr19	4067388	4067388	1	6	DH12
540	chr19	46473509	46473509	1	1	DH12
541	chr19	5527477	5527477	1	6	DH12
542	chr19	7094504	7094504	1	12	DH12
543	chr19	18789266	18789266	1	416	DH12
544	chr19	31603159	31603159	1	26	DH12
545	chr19	34268740	34268740	1	2	DH12
546	chr2	119303274	119303274	1	3	DH12
547	chr2	129052724	129052724	1	37	DH12
548	chr2	153436253	153436253	1	51	DH12
549	chr2	156007737	156007737	1	1	DH12
550	chr2	158574830	158574830	1	1	DH12
551	chr2	18915623	18915623	1	1	DH12
552	chr2	3248993	3248993	1	28	DH12
553	chr2	4752344	4752344	1	3	DH12
554	chr2	50527909	50527909	1	1	DH12
555	chr2	118594955	118594955	1	1	DH12
556	chr2	135556861	135556861	1	15	DH12
557	chr2	151823465	151823465	1	267	DH12
558	chr2	163941902	163941902	1	38	DH12
559	chr2	177952296	177952296	1	389	DH12
560	chr2	17970009	17970009	1	2	DH12
561	chr2	49704299	49704299	1	49	DH12
562	chr2	75542162	75542162	1	1	DH12
563	chr3	116128419	116128419	1	6	DH12
564	chr3	94898601	94898601	1	1	DH12
565	chr3	131037056	131037056	1	5	DH12
566	chr3	137637659	137637659	1	3	DH12
567	chr3	148652227	148652227	1	4	DH12
568	chr3	19883204	19883204	1	5	DH12
569	chr3	90412592	90412592	1	3	DH12
570	chr4	138798194	138798194	1	53	DH12
571	chr4	138880308	138880308	1	3	DH12
572	chr4	56820612	56820612	1	7	DH12
573	chr4	59563009	59563009	1	27	DH12
574	chr4	124322109	124322109	1	1	DH12
575	chr4	135501197	135501197	1	6	DH12
576	chr4	151101675	151101675	1	8	DH12
577	chr4	44115061	44115061	1	2	DH12
578	chr4	57321101	57321101	1	141	DH12
579	chr4	62163561	62163561	1	11	DH12
580	chr5	101145695	101145695	1	8	DH12
581	chr5	108154896	108154896	1	1	DH12
582	chr5	108166383	108166383	1	1	DH12
583	chr5	108167825	108167825	1	1	DH12
584	chr5	150042174	150042174	1	1	DH12
585	chr5	33999625	33999625	1	103	DH12
586	chr5	90812138	90812138	1	65	DH12
587	chr6	129129607	129129607	1	1	DH12
588	chr6	136425304	136425304	1	2	DH12
589	chr6	142698854	142698854	1	186	DH12
590	chr6	29649063	29649063	1	87	DH12
591	chr6	57659055	57659055	1	22	DH12
592	chr6	72340201	72340201	1	143	DH12
593	chr6	104251851	104251851	1	3	DH12
594	chr6	35179179	35179179	1	1	DH12
595	chr6	86616876	86616876	1	3	DH12
596	chr6	86991101	86991101	1	6	DH12
597	chr6	87451933	87451933	1	1	DH12
598	chr6	87451933	87451933	1	1	DH12
599	chr6	87451933	87451933	1	1	DH12
600	chr6	91158536	91158536	1	472	DH12
601	chr6	96985576	96985576	1	230	DH12
602	chr7	116746750	116746750	1	248	DH12
603	chr7	122170265	122170265	1	3	DH12
604	chr7	125384105	125384105	1	16	DH12
605	chr7	128004717	128004717	1	83	DH12
606	chr7	132691458	132691458	1	19	DH12
607	chr7	63385362	63385362	1	1	DH12
608	chr7	82870512	82870512	1	39	DH12
609	chr7	134362165	134362165	1	1	DH12
610	chr7	152269589	152269589	1	8	DH12
614	chr7	6236294	6236294	1	5	DH12
615	chr7	73519862	73519862	1	7	DH12
616	chr7	87208033	87208033	1	57	DH12
617	chr7	87894978	87894978	1	9	DH12
618	chr8	123028537	123028537	1	11	DH12
620	chr8	13698757	13698757	1	1	DH12
621	chr8	26302887	26302887	1	177	DH12
622	chr8	75240549	75240549	1	11	DH12
623	chr8	90811914	90811914	1	153	DH12
624	chr8	90822374	90822374	1	1	DH12
625	chr8	113467408	113467408	1	18	DH12
626	chr8	113776301	113776301	1	8	DH12
627	chr8	114099046	114099046	1	1	DH12
628	chr8	129347730	129347730	1	1	DH12
629	chr8	3514378	3514378	1	337	DH12
630	chr8	35733379	35733379	1	1	DH12
631	chr8	71733147	71733147	1	2	DH12
632	chr8	94022691	94022691	1	2	DH12
633	chr9	113690441	113690441	1	1	DH12
634	chr9	40201510	40201510	1	7	DH12
635	chr9	7571016	7571016	1	20	DH12
636	chr9	102762164	102762164	1	45	DH12
637	chr9	20315553	20315553	1	5	DH12
638	chr9	34942355	34942355	1	70	DH12
639	chr9	34942355	34942355	1	3	DH12
640	chr9	42281492	42281492	1	10	DH12
641	chr9	45845884	45845884	1	2	DH12
642	chr9	48165658	48165658	1	95	DH12
643	chr9	54716239	54716239	1	2	DH12
644	chr9	57142429	57142429	1	7	DH12
645	chr9	72290423	72290423	1	2	DH12
646	chr9	72290423	72290423	1	100	DH12
647	chr9	94438715	94438715	1	8	DH12
648	chrX	127869119	127869119	1	1	DH12
649	chrX	131273741	131273741	1	8	DH12
650	chrX	156179817	156179817	1	18	DH12
651	chrX	159174523	159174523	1	2	DH12
686	chr15	100578425	100578425	3	12	DH13	-
755	chr8	114158928	114158928	3	19	DH13	-
652	chr1	107682681	107682681	1	1	DH13
653	chr1	38721330	38721330	1	286	DH13
654	chr1	53841035	53841035	1	1	DH13
655	chr1	167643610	167643610	1	6	DH13
656	chr1	53757088	53757088	1	7	DH13
657	chr1	64782697	64782697	1	8	DH13
658	chr10	17271695	17271695	1	1	DH13
659	chr10	61948954	61948954	1	134	DH13
660	chr10	79924905	79924905	1	6	DH13
661	chr10	8219747	8219747	1	35	DH13
662	chr10	98568862	98568862	1	199	DH13
663	chr10	116739292	116739292	1	1	DH13
664	chr10	20516359	20516359	1	1	DH13
665	chr10	61897253	61897253	1	32	DH13
666	chr10	79339899	79339899	1	722	DH13
667	chr10	81068390	81068390	1	1	DH13
668	chr11	23134524	23134524	1	1	DH13
669	chr11	24094610	24094610	1	17	DH13
670	chr11	85048153	85048153	1	3	DH13
671	chr11	97661150	97661150	1	472	DH13
672	chr11	103112864	103112864	1	49	DH13
673	chr11	53215983	53215983	1	1	DH13
674	chr11	61961599	61961599	1	121	DH13
675	chr11	76991004	76991004	1	82	DH13
676	chr11	78514748	78514748	1	16	DH13
677	chr11	87920993	87920993	1	1	DH13
678	chr12	87304333	87304333	1	1	DH13
679	chr12	32320253	32320253	1	1	DH13
680	chr13	75878727	75878727	1	28	DH13
681	chr13	31063883	31063883	1	3	DH13
682	chr13	91698137	91698137	1	408	DH13
683	chr13	97974368	97974368	1	24	DH13
684	chr14	121822057	121822057	1	3	DH13
685	chr14	97908816	97908816	1	2	DH13
687	chr15	81704341	81704341	1	4	DH13
688	chr15	88907906	88907906	1	60	DH13
689	chr15	10432591	10432591	1	16	DH13
690	chr15	59627969	59627969	1	82	DH13
691	chr15	66627328	66627328	1	11	DH13
692	chr15	73562481	73562481	1	191	DH13
693	chr15	85904572	85904572	1	3	DH13
694	chr17	29229302	29229302	1	1	DH13
695	chr17	29281544	29281544	1	10	DH13
696	chr17	32009084	32009084	1	1	DH13
697	chr17	33698949	33698949	1	28	DH13
698	chr17	79997030	79997030	1	16	DH13
699	chr17	36106932	36106932	1	121	DH13
700	chr17	47690315	47690315	1	43	DH13
701	chr17	47767206	47767206	1	1	DH13
702	chr17	57418836	57418836	1	1	DH13
703	chr17	81834403	81834403	1	73	DH13
704	chr17	84260823	84260823	1	24	DH13
705	chr17	84362492	84362492	1	20	DH13
706	chr17	84395597	84395597	1	123	DH13
707	chr18	69792789	69792789	1	21	DH13
708	chr18	80570407	80570407	1	840	DH13
709	chr18	35016280	35016280	1	2	DH13
710	chr18	61044622	61044622	1	2	DH13
711	chr2	127143465	127143465	1	3	DH13
712	chr2	13072896	13072896	1	3	DH13
713	chr2	163384215	163384215	1	6	DH13
714	chr2	173090387	173090387	1	2	DH13
715	chr2	69667987	69667987	1	461	DH13
716	chr2	83874582	83874582	1	2	DH13
717	chr2	133246474	133246474	1	2	DH13
718	chr2	5461164	5461164	1	40	DH13
719	chr3	51590866	51590866	1	5	DH13
720	chr4	106606794	106606794	1	23	DH13
721	chr4	133441643	133441643	1	4	DH13
722	chr4	151375098	151375098	1	47	DH13
723	chr4	154160977	154160977	1	2	DH13
724	chr4	62321203	62321203	1	1	DH13
725	chr4	82460888	82460888	1	1	DH13
726	chr4	9610357	9610357	1	6	DH13
727	chr4	107576884	107576884	1	83	DH13
728	chr4	40891174	40891174	1	26	DH13
729	chr4	97323818	97323818	1	29	DH13
730	chr5	101029516	101029516	1	23	DH13
731	chr5	134589343	134589343	1	6	DH13
732	chr5	139885853	139885853	1	1	DH13
733	chr5	141462268	141462268	1	504	DH13
734	chr5	112684821	112684821	1	249	DH13
735	chr5	140270176	140270176	1	852	DH13
736	chr6	108271353	108271353	1	1	DH13
737	chr6	135086000	135086000	1	2	DH13
738	chr6	55275246	55275246	1	7	DH13
739	chr6	88718500	88718500	1	129	DH13
740	chr6	137531374	137531374	1	43	DH13
741	chr6	144642638	144642638	1	1	DH13
742	chr6	52106091	52106091	1	1	DH13
743	chr6	87451933	87451933	1	1	DH13
744	chr7	126937812	126937812	1	1	DH13
745	chr7	134464725	134464725	1	592	DH13
746	chr7	36092381	36092381	1	5	DH13
747	chr7	87978531	87978531	1	1	DH13
748	chr7	134156206	134156206	1	195	DH13
749	chr7	134956061	134956061	1	36	DH13
750	chr7	149242900	149242900	1	17	DH13
751	chr7	151631699	151631699	1	79	DH13
752	chr7	4042771	4042771	1	3	DH13
753	chr7	92616357	92616357	1	13	DH13
754	chr7	97605012	97605012	1	3	DH13
756	chr8	120085191	120085191	1	229	DH13
757	chr8	125119367	125119367	1	2	DH13
758	chr8	97328246	97328246	1	166	DH13
759	chr8	123096024	123096024	1	1	DH13
760	chr8	73017982	73017982	1	1	DH13
761	chr9	107626813	107626813	1	1	DH13
762	chr9	26832232	26832232	1	55	DH13
763	chr9	50902829	50902829	1	587	DH13
764	chr9	119891908	119891908	1	116	DH13
765	chr9	120036608	120036608	1	6	DH13
766	chr9	58353668	58353668	1	70	DH13
767	chr9	7832126	7832126	1	1	DH13
768	chrX	131414939	131414939	1	5	DH13
769	chrX	90563998	90563998	1	1	DH13
789	chr16	96307700	96307700	2	46	DH14	-
770	chr1	193149520	193149520	1	1	DH14
771	chr1	89542039	89542039	1	60	DH14
772	chr1	120617238	120617238	1	40	DH14
773	chr10	117219362	117219362	1	181	DH14
774	chr10	3300874	3300874	1	1	DH14
775	chr10	94322993	94322993	1	25	DH14
776	chr10	110658512	110658512	1	30	DH14
777	chr10	17445158	17445158	1	6	DH14
778	chr10	43541876	43541876	1	41	DH14
779	chr11	6461703	6461703	1	5	DH14
780	chr12	17552238	17552238	1	246	DH14
781	chr12	81151397	81151397	1	6	DH14
782	chr13	19509128	19509128	1	3	DH14
783	chr14	32103793	32103793	1	28	DH14
784	chr14	31241025	31241025	1	1	DH14
785	chr14	31268682	31268682	1	1	DH14
786	chr15	102062072	102062072	1	1	DH14
787	chr15	83324699	83324699	1	2	DH14
788	chr15	77662852	77662852	1	6	DH14
790	chr17	29632330	29632330	1	1	DH14
791	chr17	71340868	71340868	1	2	DH14
792	chr19	16556609	16556609	1	2	DH14
793	chr19	24551902	24551902	1	4	DH14
794	chr19	41905933	41905933	1	15	DH14
795	chr19	43996072	43996072	1	8	DH14
796	chr2	167996098	167996098	1	17	DH14
797	chr2	36079777	36079777	1	5	DH14
798	chr2	4962935	4962935	1	6	DH14
799	chr2	119962427	119962427	1	56	DH14
800	chr3	68509596	68509596	1	1	DH14
801	chr3	9520349	9520349	1	2	DH14
802	chr4	144854915	144854915	1	1	DH14
803	chr5	108154896	108154896	1	1	DH14
804	chr5	108166479	108166479	1	1	DH14
805	chr5	137161017	137161017	1	1	DH14
806	chr5	148380130	148380130	1	323	DH14
807	chr5	108146269	108146269	1	1	DH14
808	chr5	128096659	128096659	1	45	DH14
809	chr5	151889628	151889628	1	14	DH14
810	chr6	34182784	34182784	1	6	DH14
811	chr6	116214845	116214845	1	1	DH14
812	chr6	54091743	54091743	1	5	DH14
813	chr7	134455008	134455008	1	1	DH14
814	chr7	25295817	25295817	1	3	DH14
815	chr7	73206886	73206886	1	122	DH14
816	chr9	112137914	112137914	1	2	DH14
817	chr9	63626573	63626573	1	5	DH14
818	chr9	65926680	65926680	1	1	DH14
819	chr9_random	103532	103532	1	1	DH14
820	chrX	138885858	138885858	1	24	DH14
935	chr17	29631746	29631746	20	461	DH15	Pim1	Proviral integration site 1
1113	chrX	7512790	7512790	14	336	DH15	Hdac6	Histone deacetylase 6
1112	chrX	50108840	50108840	12	171	DH15	-
852	chr11	115772152	115772152	4	11	DH15	Recql5	RecQ helicase protein-like 5 beta
1105	chrX	138295870	138295870	4	21	DH15	-
902	chr14	73523311	73523311	3	10	DH15	Rcbtb2	regulator of chromosome condensation (RCC1) and BTB (POZ) domain containing protein 2
1107	chrX	138297461	138297461	3	51	DH15	-
1108	chrX	138297861	138297861	3	222	DH15	-
891	chr13	37972618	37972618	2	23	DH15	Rreb1	Ras-responsive element-binding protein 1 isoform
977	chr2	167554497	167554497	2	29	DH15	lincRNA
1025	chr5	23900368	23900368	2	83	DH15	Abcb8	ATP-binding cassette sub-family B member 8
823	chr1	174315952	174315952	2	6	DH15	-
885	chr12	86887414	86887414	2	2	DH15	-
821	chr1	172087259	172087259	1	31	DH15
822	chr1	172472449	172472449	1	7	DH15
824	chr1	184883746	184883746	1	27	DH15
825	chr1	187062428	187062428	1	12	DH15
826	chr1	193149520	193149520	1	1	DH15
827	chr1	24684192	24684192	1	1	DH15
828	chr1	80633279	80633279	1	1	DH15
829	chr1	135974950	135974950	1	6	DH15
830	chr1	180456704	180456704	1	64	DH15
831	chr1	193902819	193902819	1	1	DH15
832	chr1	36327089	36327089	1	12	DH15
833	chr1	53043078	53043078	1	8	DH15
834	chr1	75214355	75214355	1	2	DH15
835	chr10	20913762	20913762	1	6	DH15
836	chr10	34090238	34090238	1	9	DH15
837	chr10	61701270	61701270	1	2	DH15
838	chr10	69251076	69251076	1	78	DH15
839	chr10	7404188	7404188	1	9	DH15
840	chr10	80064479	80064479	1	33	DH15
841	chr10	81012452	81012452	1	8	DH15
842	chr10	116970829	116970829	1	24	DH15
843	chr10	118523006	118523006	1	49	DH15
844	chr10	126878394	126878394	1	1	DH15
845	chr10	128405427	128405427	1	261	DH15
846	chr10	30475499	30475499	1	2	DH15
847	chr10	62706896	62706896	1	1	DH15
848	chr10	81111941	81111941	1	6	DH15
849	chr11	103534138	103534138	1	2	DH15
850	chr11	108097795	108097795	1	1	DH15
851	chr11	115551776	115551776	1	1	DH15
853	chr11	118331898	118331898	1	4	DH15
854	chr11	120914956	120914956	1	10	DH15
855	chr11	44276690	44276690	1	2	DH15
856	chr11	6393609	6393609	1	153	DH15
857	chr11	70616780	70616780	1	6	DH15
858	chr11	79036688	79036688	1	1	DH15
859	chr11	115775960	115775960	1	43	DH15
860	chr11	116392450	116392450	1	3	DH15
861	chr11	118855664	118855664	1	1	DH15
862	chr11	53109902	53109902	1	3	DH15
863	chr11	54461918	54461918	1	2	DH15
864	chr11	58708889	58708889	1	8	DH15
865	chr11	58708889	58708889	1	8	DH15
866	chr11	58708889	58708889	1	28	DH15
867	chr11	58708889	58708889	1	36	DH15
868	chr11	58708889	58708889	1	1	DH15
869	chr11	58708889	58708889	1	234	DH15
870	chr11	59860008	59860008	1	4	DH15
871	chr11	62261438	62261438	1	95	DH15
872	chr11	95200295	95200295	1	1	DH15
873	chr11	97863958	97863958	1	1	DH15
874	chr11	97863958	97863958	1	2	DH15
875	chr11	97863958	97863958	1	1	DH15
876	chr11	97863958	97863958	1	1	DH15
877	chr11	97863958	97863958	1	2	DH15
878	chr11	97863958	97863958	1	22	DH15
879	chr11	97863958	97863958	1	1	DH15
880	chr12	101409259	101409259	1	46	DH15
881	chr12	103759782	103759782	1	1	DH15
882	chr12	104583209	104583209	1	11	DH15
883	chr12	71027934	71027934	1	2	DH15
884	chr12	85873839	85873839	1	2	DH15
886	chr12	88167581	88167581	1	49	DH15
887	chr12	113912936	113912936	1	1	DH15
888	chr12	86760660	86760660	1	12	DH15
889	chr12	86874122	86874122	1	1	DH15
890	chr13	23655084	23655084	1	1	DH15
892	chr13	49467319	49467319	1	1	DH15
893	chr13	63347177	63347177	1	2	DH15
894	chr13	20218872	20218872	1	1	DH15
895	chr13	20259559	20259559	1	1	DH15
896	chr13	22083604	22083604	1	22	DH15
897	chr13	38008154	38008154	1	49	DH15
898	chr14	122338332	122338332	1	3	DH15
899	chr14	28160573	28160573	1	20	DH15
900	chr14	33600121	33600121	1	1	DH15
901	chr14	58511825	58511825	1	133	DH15
903	chr14	52616465	52616465	1	26	DH15
904	chr14	73785601	73785601	1	1	DH15
905	chr14	97552271	97552271	1	3	DH15
906	chr15	100526247	100526247	1	6	DH15
907	chr15	59453110	59453110	1	11	DH15
908	chr15	62053066	62053066	1	2	DH15
909	chr15	73042012	73042012	1	59	DH15
910	chr15	75446701	75446701	1	7	DH15
911	chr15	79961840	79961840	1	6	DH15
912	chr15	85499670	85499670	1	11	DH15
913	chr15	89180626	89180626	1	1	DH15
914	chr15	95711742	95711742	1	1	DH15
915	chr15	27794946	27794946	1	2	DH15
916	chr15	36383987	36383987	1	4	DH15
917	chr15	36646639	36646639	1	1	DH15
918	chr15	58844975	58844975	1	48	DH15
919	chr15	59299906	59299906	1	2	DH15
920	chr15	61816442	61816442	1	1	DH15
921	chr15	76044405	76044405	1	31	DH15
922	chr15	79083030	79083030	1	84	DH15
923	chr15	79489042	79489042	1	1	DH15
924	chr16	31552649	31552649	1	1	DH15
925	chr16	34086265	34086265	1	4	DH15
926	chr16	64950031	64950031	1	4	DH15
927	chr16	91451373	91451373	1	1	DH15
928	chr16	93817666	93817666	1	2	DH15
929	chr16	17252729	17252729	1	27	DH15
930	chr16	18388873	18388873	1	3	DH15
931	chr16	22397148	22397148	1	1	DH15
932	chr16	48438304	48438304	1	2	DH15
933	chr17	26690839	26690839	1	8	DH15
934	chr17	28517352	28517352	1	1	DH15
936	chr17	29632516	29632516	1	1	DH15
937	chr17	49588584	49588584	1	34	DH15
938	chr17	80314719	80314719	1	3	DH15
939	chr17	84547857	84547857	1	26	DH15
940	chr17	84967179	84967179	1	149	DH15
941	chr17	85490510	85490510	1	1	DH15
942	chr17	13182683	13182683	1	2	DH15
943	chr17	27689779	27689779	1	1	DH15
944	chr17	31803356	31803356	1	1	DH15
945	chr17	47669224	47669224	1	1	DH15
946	chr17	47669224	47669224	1	1	DH15
947	chr17	47674336	47674336	1	1	DH15
948	chr17	47674336	47674336	1	3	DH15
949	chr17	47674336	47674336	1	4	DH15
950	chr17	47674336	47674336	1	279	DH15
951	chr17	47674336	47674336	1	3	DH15
952	chr17	48515138	48515138	1	3	DH15
953	chr17	56443067	56443067	1	1	DH15
954	chr18	21316879	21316879	1	1	DH15
955	chr18	35114682	35114682	1	1	DH15
956	chr18	46715109	46715109	1	1	DH15
957	chr18	5122509	5122509	1	40	DH15
958	chr18	67829811	67829811	1	173	DH15
959	chr18	34943861	34943861	1	8	DH15
960	chr18	42440789	42440789	1	69	DH15
961	chr18	65559768	65559768	1	72	DH15
962	chr18	89363581	89363581	1	1	DH15
963	chr19	10052597	10052597	1	17	DH15
964	chr19	12064394	12064394	1	11	DH15
965	chr19	18786951	18786951	1	5	DH15
966	chr19	33040679	33040679	1	14	DH15
967	chr19	36612415	36612415	1	4	DH15
968	chr19	4110913	4110913	1	6	DH15
969	chr19	46223149	46223149	1	2	DH15
970	chr19	22518892	22518892	1	3	DH15
971	chr19	4123260	4123260	1	1	DH15
972	chr19	41921648	41921648	1	1	DH15
973	chr19	58488559	58488559	1	1	DH15
974	chr19	58674743	58674743	1	3	DH15
975	chr2	117244424	117244424	1	1	DH15
976	chr2	120064957	120064957	1	44	DH15
978	chr2	170167738	170167738	1	1	DH15
979	chr2	30862571	30862571	1	11	DH15
980	chr2	30998615	30998615	1	1	DH15
981	chr2	3495079	3495079	1	1	DH15
982	chr2	90937138	90937138	1	4	DH15
983	chr2	103176486	103176486	1	1	DH15
984	chr2	122636969	122636969	1	9	DH15
985	chr2	163416394	163416394	1	16	DH15
986	chr2	165144630	165144630	1	7	DH15
987	chr2	166530826	166530826	1	49	DH15
988	chr2	169984730	169984730	1	18	DH15
989	chr2	35198976	35198976	1	18	DH15
990	chr2	90936152	90936152	1	1	DH15
991	chr3	10257703	10257703	1	76	DH15
992	chr3	113698660	113698660	1	2	DH15
993	chr3	40883682	40883682	1	38	DH15
994	chr3	51670985	51670985	1	10	DH15
995	chr3	60867231	60867231	1	1	DH15
996	chr3	88294339	88294339	1	5	DH15
997	chr3	94174142	94174142	1	31	DH15
998	chr3	132753887	132753887	1	4	DH15
999	chr3	21977166	21977166	1	1	DH15
1000	chr3	29908886	29908886	1	1	DH15
1001	chr3	89182987	89182987	1	1	DH15
1002	chr4	128476243	128476243	1	25	DH15
1003	chr4	132926050	132926050	1	58	DH15
1004	chr4	133057978	133057978	1	2	DH15
1005	chr4	151581300	151581300	1	46	DH15
1006	chr4	86533434	86533434	1	2	DH15
1007	chr4	10850359	10850359	1	6	DH15
1008	chr4	131885973	131885973	1	6	DH15
1009	chr4	131885973	131885973	1	3	DH15
1010	chr4	133673844	133673844	1	12	DH15
1011	chr4	133673844	133673844	1	8	DH15
1012	chr4	134537750	134537750	1	4	DH15
1013	chr4	135728486	135728486	1	1	DH15
1014	chr4	139007006	139007006	1	10	DH15
1015	chr4	148991141	148991141	1	4	DH15
1016	chr4	154450440	154450440	1	60	DH15
1017	chr4	16684080	16684080	1	3	DH15
1018	chr5	108154896	108154896	1	1	DH15
1019	chr5	114120251	114120251	1	1	DH15
1020	chr5	114362060	114362060	1	80	DH15
1021	chr5	115669096	115669096	1	2	DH15
1022	chr5	117839672	117839672	1	12	DH15
1023	chr5	123223197	123223197	1	59	DH15
1024	chr5	147882505	147882505	1	2	DH15
1026	chr5	43657502	43657502	1	1	DH15
1027	chr5	75847166	75847166	1	47	DH15
1028	chr5	90312113	90312113	1	1	DH15
1029	chr5	114437657	114437657	1	47	DH15
1030	chr5	123473351	123473351	1	9	DH15
1031	chr5	134965798	134965798	1	7	DH15
1032	chr5	138127603	138127603	1	49	DH15
1033	chr5	17351835	17351835	1	1	DH15
1034	chr5	20920107	20920107	1	3	DH15
1035	chr5	92255789	92255789	1	7	DH15
1036	chr6	119337483	119337483	1	2	DH15
1037	chr6	120718853	120718853	1	1	DH15
1038	chr6	120782726	120782726	1	4	DH15
1039	chr6	128922735	128922735	1	16	DH15
1040	chr6	129375696	129375696	1	28	DH15
1041	chr6	144753178	144753178	1	6	DH15
1042	chr6	41111472	41111472	1	3	DH15
1043	chr6	47622886	47622886	1	1	DH15
1044	chr6	85494428	85494428	1	1	DH15
1045	chr6	85508533	85508533	1	22	DH15
1046	chr6	98974224	98974224	1	19	DH15
1047	chr6	99122715	99122715	1	26	DH15
1048	chr6	120313815	120313815	1	6	DH15
1049	chr6	125520290	125520290	1	2	DH15
1050	chr6	127511462	127511462	1	38	DH15
1051	chr6	134598463	134598463	1	1	DH15
1052	chr6	28379083	28379083	1	13	DH15
1053	chr6	34824071	34824071	1	50	DH15
1054	chr6	5103181	5103181	1	3	DH15
1055	chr6	72685216	72685216	1	83	DH15
1056	chr6	72685216	72685216	1	1	DH15
1057	chr6	81994826	81994826	1	42	DH15
1058	chr6	87451933	87451933	1	1	DH15
1059	chr7	118301418	118301418	1	30	DH15
1060	chr7	26561811	26561811	1	1	DH15
1061	chr7	71129844	71129844	1	8	DH15
1062	chr7	81699394	81699394	1	25	DH15
1063	chr7	95440309	95440309	1	1	DH15
1064	chr7	117108416	117108416	1	4	DH15
1065	chr7	129237493	129237493	1	15	DH15
1066	chr7	133659547	133659547	1	1	DH15
1067	chr7	133924044	133924044	1	12	DH15
1068	chr7	56244689	56244689	1	50	DH15
1069	chr7	87349685	87349685	1	17	DH15
1070	chr8	108486304	108486304	1	1	DH15
1071	chr8	108528931	108528931	1	1	DH15
1072	chr8	108633390	108633390	1	1	DH15
1073	chr8	122391711	122391711	1	3	DH15
1074	chr8	129339951	129339951	1	6	DH15
1075	chr8	26210683	26210683	1	37	DH15
1076	chr8	34952056	34952056	1	4	DH15
1077	chr8	73117513	73117513	1	7	DH15
1078	chr8	74248247	74248247	1	2	DH15
1079	chr8	93605131	93605131	1	38	DH15
1080	chr8	105197487	105197487	1	2	DH15
1081	chr8	113438242	113438242	1	19	DH15
1082	chr8	122324830	122324830	1	44	DH15
1083	chr8	122895413	122895413	1	25	DH15
1084	chr8	123013051	123013051	1	1	DH15
1085	chr8	23169123	23169123	1	6	DH15
1086	chr8	26123573	26123573	1	1	DH15
1087	chr8	35733379	35733379	1	1	DH15
1088	chr8	60107835	60107835	1	6	DH15
1089	chr8	87170598	87170598	1	18	DH15
1090	chr8	87349874	87349874	1	3	DH15
1091	chr8	87423296	87423296	1	1	DH15
1092	chr8_random	771481	771481	1	8	DH15
1093	chr9	32734737	32734737	1	215	DH15
1094	chr9	34936371	34936371	1	1	DH15
1095	chr9	36579325	36579325	1	20	DH15
1096	chr9	57077201	57077201	1	1	DH15
1097	chr9	77265266	77265266	1	153	DH15
1098	chr9	107472594	107472594	1	2	DH15
1099	chr9	116145895	116145895	1	4	DH15
1100	chr9	116145895	116145895	1	242	DH15
1101	chr9	53371895	53371895	1	1	DH15
1102	chr9	64808129	64808129	1	104	DH15
1103	chr9	70775436	70775436	1	17	DH15
1104	chr9	96021226	96021226	1	1	DH15
1106	chrX	138296983	138296983	1	27	DH15
1109	chrX	138298048	138298048	1	58	DH15
1110	chrX	138371423	138371423	1	23	DH15
1111	chrX	157342102	157342102	1	4	DH15
1114	chrX	7520100	7520100	1	1	DH15
1115	chrX	7520742	7520742	1	141	DH15
1116	chrX	163202478	163202478	1	3	DH15
1117	chrX	98447479	98447479	1	3	DH15
1248	chr2	26370069	26370069	85	22013	DH16	Notch1	Neurogenic locus notch homolog protein 1
1289	chr5	23867805	23867805	37	1830	DH16	-
1440	chr7	152233018	152233018	4	5	DH16	-
1249	chr2	26370070	26370070	3	3	DH16	Notch1	Neurogenic locus notch homolog protein 1
1282	chr5	108166479	108166479	3	3	DH16	-
1264	chr3	85794055	85794055	2	48	DH16	SH3d19	SH3 Domain Containing 19
1351	chr6	87451933	87451933	2	808	DH16	Arhgap25	Rho GTPase-activating protein 25 isoform a
1352	chr6	87451935	87451935	2	808	DH16	Arhgap25	Rho GTPase-activating protein 25 isoform a
1355	chr6	87451933	87451933	2	1970	DH16	Arhgap25	Rho GTPase-activating protein 25 isoform a
1356	chr6	87451935	87451935	2	1970	DH16	Arhgap25	Rho GTPase-activating protein 25 isoform a
1361	chr6	87451933	87451933	2	123	DH16	Arhgap25	Rho GTPase-activating protein 25 isoform a
1362	chr6	87451935	87451935	2	123	DH16	Arhgap25	Rho GTPase-activating protein 25 isoform a
1405	chr6	87451933	87451933	2	932	DH16	Arhgap25	Rho GTPase-activating protein 25 isoform a
1406	chr6	87451935	87451935	2	932	DH16	Arhgap25	Rho GTPase-activating protein 25 isoform a
1418	chr6	87451933	87451933	2	428	DH16	Arhgap25	Rho GTPase-activating protein 25 isoform a
1419	chr6	87451935	87451935	2	428	DH16	Arhgap25	Rho GTPase-activating protein 25 isoform a
1431	chr6	87451933	87451933	2	1538	DH16	Arhgap25	Rho GTPase-activating protein 25 isoform a
1432	chr6	87451935	87451935	2	1538	DH16	Arhgap25	Rho GTPase-activating protein 25 isoform a
1161	chr12	11225102	11225102	2	29	DH16	-
1118	chr1	162262890	162262890	1	9	DH16
1119	chr1	165983549	165983549	1	104	DH16
1120	chr1	176300848	176300848	1	3	DH16
1121	chr1	186265144	186265144	1	1	DH16
1122	chr1	193017033	193017033	1	1	DH16
1123	chr1	87884924	87884924	1	89	DH16
1124	chr1	95395608	95395608	1	19	DH16
1125	chr1	133863678	133863678	1	13	DH16
1126	chr1	162455757	162455757	1	2	DH16
1127	chr1	173434834	173434834	1	181	DH16
1128	chr1	182185886	182185886	1	134	DH16
1129	chr1	191577313	191577313	1	328	DH16
1130	chr1	196804322	196804322	1	1	DH16
1131	chr1	24006081	24006081	1	389	DH16
1132	chr1	43969793	43969793	1	29	DH16
1133	chr1	64990876	64990876	1	1	DH16
1134	chr1	64990876	64990876	1	1	DH16
1135	chr1	91354494	91354494	1	1	DH16
1136	chr10	20955639	20955639	1	1	DH16
1137	chr10	96072848	96072848	1	39	DH16
1138	chr10	19760364	19760364	1	7	DH16
1139	chr10	20760105	20760105	1	1	DH16
1140	chr10	20760105	20760105	1	3	DH16
1141	chr10	20760105	20760105	1	1	DH16
1142	chr10	20760105	20760105	1	2	DH16
1143	chr10	20760105	20760105	1	1	DH16
1144	chr10	61779338	61779338	1	3	DH16
1145	chr11	100752292	100752292	1	35	DH16
1146	chr11	115286546	115286546	1	1	DH16
1147	chr11	51737653	51737653	1	67	DH16
1148	chr11	53331586	53331586	1	21	DH16
1149	chr11	54658025	54658025	1	1	DH16
1150	chr11	80345253	80345253	1	30	DH16
1151	chr11	94851924	94851924	1	20	DH16
1152	chr11	97264431	97264431	1	24	DH16
1153	chr11	98569708	98569708	1	3	DH16
1154	chr11	106719578	106719578	1	2	DH16
1155	chr11	114380611	114380611	1	1	DH16
1156	chr11	117648138	117648138	1	28	DH16
1157	chr11	53430211	53430211	1	3	DH16
1158	chr11	69420303	69420303	1	1	DH16
1159	chr11	69834168	69834168	1	17	DH16
1160	chr12	111939225	111939225	1	729	DH16
1162	chr12	81339614	81339614	1	119	DH16
1163	chr12	119535499	119535499	1	1	DH16
1164	chr12	56430193	56430193	1	1	DH16
1165	chr13	100971302	100971302	1	2	DH16
1166	chr13	41720466	41720466	1	1	DH16
1167	chr13	44470951	44470951	1	1	DH16
1168	chr13	85428074	85428074	1	13	DH16
1169	chr14	31388349	31388349	1	21	DH16
1170	chr14	60881267	60881267	1	3	DH16
1171	chr14	63778622	63778622	1	1	DH16
1172	chr14	120675086	120675086	1	24	DH16
1173	chr14	32342821	32342821	1	1	DH16
1174	chr14	55907769	55907769	1	1	DH16
1175	chr14	56243542	56243542	1	66	DH16
1176	chr14	58160409	58160409	1	1097	DH16
1177	chr14	68614841	68614841	1	23	DH16
1178	chr14	71618352	71618352	1	1	DH16
1179	chr15	12135576	12135576	1	22	DH16
1180	chr15	53489373	53489373	1	20	DH16
1181	chr15	61916784	61916784	1	1	DH16
1182	chr15	61951390	61951390	1	26	DH16
1183	chr15	80579497	80579497	1	336	DH16
1184	chr15	98702771	98702771	1	1	DH16
1185	chr15	98786758	98786758	1	2	DH16
1186	chr15	36250472	36250472	1	256	DH16
1187	chr15	36646639	36646639	1	1	DH16
1188	chr15	61816442	61816442	1	1	DH16
1189	chr15	66646817	66646817	1	201	DH16
1190	chr15	74819790	74819790	1	1	DH16
1191	chr15	83210955	83210955	1	1	DH16
1192	chr16	87949091	87949091	1	53	DH16
1193	chr16	92874695	92874695	1	3	DH16
1194	chr16	22120548	22120548	1	11	DH16
1195	chr16	22120548	22120548	1	1	DH16
1196	chr16	30387035	30387035	1	1	DH16
1197	chr16	30387035	30387035	1	24	DH16
1198	chr16	30387035	30387035	1	10	DH16
1199	chr16	30387035	30387035	1	23	DH16
1200	chr16	30387035	30387035	1	9	DH16
1201	chr16	30387035	30387035	1	61	DH16
1202	chr16	30387035	30387035	1	26	DH16
1203	chr16	30387035	30387035	1	80	DH16
1204	chr16	30387035	30387035	1	48	DH16
1205	chr16	30387035	30387035	1	29	DH16
1206	chr16	30387035	30387035	1	2	DH16
1207	chr16	30387035	30387035	1	16	DH16
1208	chr16	30387035	30387035	1	1	DH16
1209	chr16	30387035	30387035	1	198	DH16
1210	chr16	30387035	30387035	1	1	DH16
1211	chr16	30387035	30387035	1	68	DH16
1212	chr16	30387035	30387035	1	75	DH16
1213	chr16	30387035	30387035	1	395	DH16
1214	chr16	30387035	30387035	1	3	DH16
1215	chr16	30387035	30387035	1	91	DH16
1216	chr16	30387035	30387035	1	4	DH16
1217	chr16	30387035	30387035	1	19	DH16
1218	chr16	30387035	30387035	1	47	DH16
1219	chr16	30387035	30387035	1	3	DH16
1220	chr16	30387035	30387035	1	67	DH16
1221	chr16	30387035	30387035	1	5	DH16
1222	chr16	30387035	30387035	1	268	DH16
1223	chr16	30387035	30387035	1	45	DH16
1224	chr16	30387035	30387035	1	1895	DH16
1225	chr16	30387035	30387035	1	73	DH16
1226	chr16	30387035	30387035	1	2	DH16
1227	chr16	30387035	30387035	1	359	DH16
1228	chr16	30387035	30387035	1	18	DH16
1229	chr16	30387035	30387035	1	48	DH16
1230	chr16	30387035	30387035	1	56	DH16
1231	chr16	98302107	98302107	1	3	DH16
1232	chr17	40943481	40943481	1	1	DH16
1233	chr17	35179356	35179356	1	27	DH16
1234	chr17	72183702	72183702	1	704	DH16
1235	chr18	85751606	85751606	1	1382	DH16
1236	chr18	67650856	67650856	1	1	DH16
1237	chr19	37493263	37493263	1	36	DH16
1238	chr19	4855827	4855827	1	12	DH16
1239	chr19	9146529	9146529	1	1	DH16
1240	chr19	46775332	46775332	1	362	DH16
1241	chr19	54760924	54760924	1	24	DH16
1242	chr2	103915539	103915539	1	6	DH16
1243	chr2	105630333	105630333	1	41	DH16
1244	chr2	11163045	11163045	1	1	DH16
1245	chr2	156821359	156821359	1	23	DH16
1246	chr2	158546764	158546764	1	1	DH16
1247	chr2	24973719	24973719	1	1	DH16
1250	chr2	30916263	30916263	1	2	DH16
1251	chr2	127962261	127962261	1	1	DH16
1252	chr2	127962261	127962261	1	1	DH16
1253	chr2	127962261	127962261	1	1	DH16
1254	chr2	127962261	127962261	1	1	DH16
1255	chr2	127962261	127962261	1	1	DH16
1256	chr2	131860293	131860293	1	1	DH16
1257	chr2	153169617	153169617	1	5	DH16
1258	chr2	179702017	179702017	1	96	DH16
1259	chr2	32392900	32392900	1	1157	DH16
1260	chr2	34970073	34970073	1	1	DH16
1261	chr2	84269536	84269536	1	46	DH16
1262	chr3	146346983	146346983	1	72	DH16
1263	chr3	61272864	61272864	1	37	DH16
1265	chr3	106247639	106247639	1	8	DH16
1266	chr3	126358993	126358993	1	18	DH16
1267	chr3	127500409	127500409	1	36	DH16
1268	chr3	89183111	89183111	1	2	DH16
1269	chr4	115795554	115795554	1	2	DH16
1270	chr4	122512699	122512699	1	1	DH16
1271	chr4	134724384	134724384	1	2	DH16
1272	chr4	151850112	151850112	1	14	DH16
1273	chr4	59670852	59670852	1	20	DH16
1274	chr4	62189279	62189279	1	10	DH16
1275	chr4	95708515	95708515	1	34	DH16
1276	chr4	114325547	114325547	1	5	DH16
1277	chr4	134421367	134421367	1	1	DH16
1278	chr4	134995056	134995056	1	3	DH16
1279	chr4	43651473	43651473	1	13	DH16
1280	chr4	97758704	97758704	1	39	DH16
1281	chr5	108154896	108154896	1	1	DH16
1283	chr5	110705838	110705838	1	1387	DH16
1284	chr5	111932670	111932670	1	6	DH16
1285	chr5	117764701	117764701	1	3	DH16
1286	chr5	121898048	121898048	1	131	DH16
1287	chr5	122045747	122045747	1	9	DH16
1288	chr5	122849187	122849187	1	144	DH16
1290	chr5	8357790	8357790	1	2	DH16
1291	chr5	96636997	96636997	1	1	DH16
1292	chr5	108177701	108177701	1	1	DH16
1293	chr5	108177701	108177701	1	1	DH16
1294	chr5	76424474	76424474	1	6	DH16
1295	chr6	112897144	112897144	1	50	DH16
1296	chr6	123238425	123238425	1	8	DH16
1297	chr6	129375696	129375696	1	1	DH16
1298	chr6	134900351	134900351	1	1	DH16
1299	chr6	137596164	137596164	1	10	DH16
1300	chr6	149358313	149358313	1	1	DH16
1301	chr6	82987309	82987309	1	55	DH16
1302	chr6	112901210	112901210	1	146	DH16
1303	chr6	125359231	125359231	1	1	DH16
1304	chr6	128084375	128084375	1	90	DH16
1305	chr6	41177541	41177541	1	1	DH16
1306	chr6	41177541	41177541	1	2	DH16
1307	chr6	41177541	41177541	1	1	DH16
1308	chr6	41177541	41177541	1	1	DH16
1309	chr6	41177541	41177541	1	5	DH16
1310	chr6	41177541	41177541	1	1	DH16
1311	chr6	41177541	41177541	1	1	DH16
1312	chr6	41177541	41177541	1	3	DH16
1313	chr6	50534809	50534809	1	168	DH16
1314	chr6	86689759	86689759	1	2	DH16
1315	chr6	86689759	86689759	1	9	DH16
1316	chr6	87451933	87451933	1	1	DH16
1317	chr6	87451933	87451933	1	1	DH16
1318	chr6	87451933	87451933	1	2	DH16
1319	chr6	87451933	87451933	1	11	DH16
1320	chr6	87451933	87451933	1	2	DH16
1321	chr6	87451933	87451933	1	8	DH16
1322	chr6	87451933	87451933	1	19	DH16
1323	chr6	87451933	87451933	1	10	DH16
1324	chr6	87451933	87451933	1	3	DH16
1325	chr6	87451933	87451933	1	1	DH16
1326	chr6	87451933	87451933	1	2	DH16
1327	chr6	87451933	87451933	1	12	DH16
1328	chr6	87451933	87451933	1	52	DH16
1329	chr6	87451933	87451933	1	23	DH16
1330	chr6	87451933	87451933	1	109	DH16
1331	chr6	87451933	87451933	1	4	DH16
1332	chr6	87451933	87451933	1	1	DH16
1333	chr6	87451933	87451933	1	12	DH16
1334	chr6	87451933	87451933	1	102	DH16
1335	chr6	87451933	87451933	1	35	DH16
1336	chr6	87451933	87451933	1	39	DH16
1337	chr6	87451933	87451933	1	104	DH16
1338	chr6	87451933	87451933	1	64	DH16
1339	chr6	87451933	87451933	1	2	DH16
1340	chr6	87451933	87451933	1	14	DH16
1341	chr6	87451933	87451933	1	2	DH16
1342	chr6	87451933	87451933	1	2	DH16
1343	chr6	87451933	87451933	1	198	DH16
1344	chr6	87451933	87451933	1	27	DH16
1345	chr6	87451933	87451933	1	11	DH16
1346	chr6	87451933	87451933	1	11	DH16
1347	chr6	87451933	87451933	1	60	DH16
1348	chr6	87451933	87451933	1	7	DH16
1349	chr6	87451933	87451933	1	10	DH16
1350	chr6	87451933	87451933	1	1	DH16
1353	chr6	87451933	87451933	1	56	DH16
1354	chr6	87451933	87451933	1	545	DH16
1357	chr6	87451933	87451933	1	1	DH16
1358	chr6	87451933	87451933	1	741	DH16
1359	chr6	87451933	87451933	1	2	DH16
1360	chr6	87451933	87451933	1	99	DH16
1363	chr6	87451933	87451933	1	1	DH16
1364	chr6	87451933	87451933	1	194	DH16
1365	chr6	87451933	87451933	1	78	DH16
1366	chr6	87451933	87451933	1	1	DH16
1367	chr6	87451933	87451933	1	16	DH16
1368	chr6	87451933	87451933	1	653	DH16
1369	chr6	87451933	87451933	1	17	DH16
1370	chr6	87451933	87451933	1	281	DH16
1371	chr6	87451933	87451933	1	40	DH16
1372	chr6	87451933	87451933	1	101	DH16
1373	chr6	87451933	87451933	1	4	DH16
1374	chr6	87451933	87451933	1	46	DH16
1375	chr6	87451933	87451933	1	1131	DH16
1376	chr6	87451933	87451933	1	6	DH16
1377	chr6	87451933	87451933	1	50	DH16
1378	chr6	87451933	87451933	1	19	DH16
1379	chr6	87451933	87451933	1	21	DH16
1380	chr6	87451933	87451933	1	91	DH16
1381	chr6	87451933	87451933	1	20	DH16
1382	chr6	87451933	87451933	1	21	DH16
1383	chr6	87451933	87451933	1	251	DH16
1384	chr6	87451933	87451933	1	2	DH16
1385	chr6	87451933	87451933	1	564	DH16
1386	chr6	87451933	87451933	1	180	DH16
1387	chr6	87451933	87451933	1	1	DH16
1388	chr6	87451933	87451933	1	186	DH16
1389	chr6	87451933	87451933	1	75	DH16
1390	chr6	87451933	87451933	1	13	DH16
1391	chr6	87451933	87451933	1	13	DH16
1392	chr6	87451933	87451933	1	66	DH16
1393	chr6	87451933	87451933	1	321	DH16
1394	chr6	87451933	87451933	1	1	DH16
1395	chr6	87451933	87451933	1	87	DH16
1396	chr6	87451933	87451933	1	1	DH16
1397	chr6	87451933	87451933	1	4	DH16
1398	chr6	87451933	87451933	1	1034	DH16
1399	chr6	87451933	87451933	1	7	DH16
1400	chr6	87451933	87451933	1	12	DH16
1401	chr6	87451933	87451933	1	162	DH16
1402	chr6	87451933	87451933	1	7	DH16
1403	chr6	87451933	87451933	1	2	DH16
1404	chr6	87451933	87451933	1	744	DH16
1407	chr6	87451933	87451933	1	7	DH16
1408	chr6	87451933	87451933	1	38	DH16
1409	chr6	87451933	87451933	1	74	DH16
1410	chr6	87451933	87451933	1	22	DH16
1411	chr6	87451933	87451933	1	1	DH16
1412	chr6	87451933	87451933	1	1593	DH16
1413	chr6	87451933	87451933	1	134	DH16
1414	chr6	87451933	87451933	1	2892	DH16
1415	chr6	87451933	87451933	1	8	DH16
1416	chr6	87451933	87451933	1	2350	DH16
1417	chr6	87451933	87451933	1	3	DH16
1420	chr6	87451933	87451933	1	38	DH16
1421	chr6	87451933	87451933	1	5	DH16
1422	chr6	87451933	87451933	1	47	DH16
1423	chr6	87451933	87451933	1	79	DH16
1424	chr6	87451933	87451933	1	3	DH16
1425	chr6	87451933	87451933	1	43	DH16
1426	chr6	87451933	87451933	1	1104	DH16
1427	chr6	87451933	87451933	1	86	DH16
1428	chr6	87451933	87451933	1	1755	DH16
1429	chr6	87451933	87451933	1	9	DH16
1430	chr6	87451933	87451933	1	1322	DH16
1433	chr6	87451933	87451933	1	35	DH16
1434	chr6	87451933	87451933	1	1	DH16
1435	chr6	87451933	87451933	1	13	DH16
1436	chr6	87451933	87451933	1	458	DH16
1437	chr6	87451933	87451933	1	330	DH16
1438	chr7	110956532	110956532	1	12	DH16
1439	chr7	148223539	148223539	1	41	DH16
1441	chr7	29184586	29184586	1	41	DH16
1442	chr7	52956955	52956955	1	284	DH16
1443	chr7	75293906	75293906	1	11	DH16
1444	chr7	87978531	87978531	1	1	DH16
1445	chr7	31466177	31466177	1	1	DH16
1446	chr8	110044630	110044630	1	23	DH16
1447	chr8	112262568	112262568	1	1	DH16
1448	chr8	125598347	125598347	1	1	DH16
1449	chr8	18845130	18845130	1	9	DH16
1450	chr8	26302887	26302887	1	1	DH16
1451	chr8	17491731	17491731	1	209	DH16
1452	chr8	75034677	75034677	1	64	DH16
1453	chr8	86169785	86169785	1	14	DH16
1454	chr8	86800716	86800716	1	183	DH16
1455	chr9	121269934	121269934	1	1	DH16
1456	chr9	15370533	15370533	1	1	DH16
1457	chr9	57111131	57111131	1	1	DH16
1458	chr9	107938636	107938636	1	1	DH16
1459	chr9	108102750	108102750	1	2	DH16
1460	chr9	119953241	119953241	1	15	DH16
1461	chr9	32728309	32728309	1	627	DH16
1462	chr9	65283164	65283164	1	58	DH16
1463	chrX	13140572	13140572	1	1	DH16
1464	chrX	163099121	163099121	1	12	DH16
